# Supplementary material for: Analysis of Powassan Virus Genome Sequences from Human Cases Reveals Substantial Genetic Diversity with Implications for Molecular Assay Development
Source: Viruses. 2024 Oct 23;16(11):1653. doi: 10.3390/v16111653 (PMC11599074; doi:10.3390/v16111653)
Supplement: Supplementary file 1 [file viruses-16-01653-s001.zip]

Archive with 3 entries (3 files):
- Supplemental_table_1.xlsx
- Supplemental_table_2.xlsx
- Supplemental_table_3.xlsx
