# Supplementary material for: Analysis of Powassan Virus Genome Sequences from Human Cases Reveals Substantial Genetic Diversity with Implications for Molecular Assay Development
Source: Viruses. 2024 Oct 23;16(11):1653. doi: 10.3390/v16111653 (PMC11599074; doi:10.3390/v16111653)
Supplement: Supplementary file 1 [file viruses-16-01653-s001.zip › Supplemental_table_1.xlsx]

## Sheet: Sheet1
Lineage I
CAN	L06436	OP823408	OP823404	OP823405	OP823409
RUS	HQ231414	MG652438	HQ231415	EU670438	OP823474
USA			HM440563	OR130294
Lineage II
MA	OR130288	OR130289	OR130291	OR130293	OP823425
CT	OL704187	OL704170	OL704149	OL704188	OP823403
NJ	OP823458	OP823464
ME	OP823428	OP823440	OP823434	OL704222	OP823438
NY	OP823469	MZ576219	OL704363	OP823462	OL704339
RI	OP823473	OP823472
WV	OP823483
MN	OL695843	OL695844	OL695841	OL695842
WI	HM440558	HM440562	HM440561	OP823481	OP823482
