# Supplementary material for: Analysis of Powassan Virus Genome Sequences from Human Cases Reveals Substantial Genetic Diversity with Implications for Molecular Assay Development
Source: Viruses. 2024 Oct 23;16(11):1653. doi: 10.3390/v16111653 (PMC11599074; doi:10.3390/v16111653)
Supplement: Supplementary file 1 [file viruses-16-01653-s001.zip › Supplemental_table_2.xlsx]

## Sheet: Matrix
Supplemental Table 1. Nucleotide percent identity matrix of Powassan virus isolates. Isolates from humans are in bold. The matrix calculation includes gaps, which lowers the identity of partial genomes, annotated with an asterisk (*).
Lineage I
Lineage II Midwest
Lineage II Northeast
	OP823403|1995	OP823421|1995	HM440559|1996	OP823473|2018	OL704118|2014-10-30	OL704154|2010-10-29	OL704156|2010-10-29	OL704159|2011-04-26	OL704157|2010-10-29	OL704180|2014-05-29	OL704119|2014-10-30	OL704120|2014-10-30	OL704153|2010-10-29	OL704164|2011-05-09	OL704155|2010-10-29	OL704181|2014-05-29	OL704191|2016-10-17	OL704123|2014-06-24	OL704130|2015-12-03	OL704124|2014-10-27	OL704161|2011-05-09	OL704125|2014-10-30	OL704126|2014-10-28	OL704160|2011-04-26	OL704165|2011-10-21	OL704193|2016-12-01	OL704192|2016-10-20	OL704184|2016-12-06	OL704197|2019-05-08	OL704182|2014-05-14*	OL704121|2014-10-30	OL704222|2016-11-17	OL704223|2016-11-17	OL704274|2017-05-08	MG647781|2016	OL704285|2014-11-10	OL704372|2017-11-21	MG647780|2016	OL704293|2018-10-19	KJ746872|2013-04	MG647779|2016	OP823465|2019-05-02	OP823469|2019-05-02	OP823471|2019-05-02	OP823412|2020	OP823411|2020	AF311056|1995	OP823423|2020*	OP823410|2020*
OP823403|1995		100	99.7	99.7	99.6	99.7	99.6	99.6	99.6	99.6	99.6	99.6	99.7	99.7	99.7	99.6	99.6	99.6	99.6	99.6	99.6	99.6	99.6	99.6	99.6	99.6	99.6	99.6	99.6	95	99.6	99.6	99.6	99.6	99.6	99.6	99.6	99.7	99.6	99.6	99.3	99.6	99.6	98.3	99.6	99.1	99.7	97.5	94.4
OP823421|1995	100		99.7	99.7	99.6	99.7	99.6	99.6	99.6	99.6	99.6	99.6	99.7	99.7	99.7	99.6	99.6	99.6	99.6	99.6	99.6	99.6	99.6	99.6	99.6	99.6	99.6	99.6	99.6	95	99.6	99.6	99.6	99.6	99.6	99.6	99.7	99.7	99.6	99.6	99.3	99.6	99.6	98.3	99.6	99.1	99.7	97.4	94.4
HM440559|1996	99.7	99.7		99.7	99.6	99.7	99.6	99.6	99.6	99.6	99.6	99.6	99.7	99.6	99.6	99.6	99.6	99.6	99.6	99.6	99.6	99.6	99.6	99.6	99.6	99.6	99.6	99.6	99.6	95.1	99.6	99.6	99.6	99.6	99.6	99.6	99.7	99.7	99.6	99.6	99.3	99.6	99.6	98.3	99.6	99.1	99.5	97.4	94.5
OP823473|2018	99.7	99.7	99.7		99.7	99.8	99.8	99.8	99.8	99.8	99.8	99.8	99.8	99.8	99.8	99.8	99.8	99.8	99.8	99.8	99.8	99.8	99.8	99.8	99.8	99.8	99.7	99.8	99.8	95.2	99.7	99.7	99.7	99.7	99.7	99.7	99.8	99.8	99.7	99.7	99.7	99.7	99.7	99.6	99.7	99.2	99.4	97.3	94.6
OL704118|2014-10-30	99.6	99.6	99.6	99.7		99.9	99.9	99.9	99.9	99.8	99.9	99.9	99.9	99.9	99.9	99.9	99.8	99.8	99.8	99.9	99.9	99.8	99.8	99.8	99.8	99.8	99.9	99.8	99.8	95.2	99.7	99.6	99.6	99.6	99.6	99.6	99.6	99.6	99.6	99.5	99.3	99.6	99.6	98.3	99.6	99.2	99.3	97.3	94.4
OL704154|2010-10-29	99.7	99.7	99.7	99.8	99.9		99.9	99.9	99.9	99.9	99.9	99.9	100	100	100	99.9	99.9	99.9	99.9	99.9	99.9	99.9	99.9	99.9	99.9	99.9	99.9	99.9	99.9	95.3	99.8	99.7	99.7	99.7	99.6	99.7	99.7	99.7	99.7	99.6	99.4	99.7	99.6	98.3	99.7	99.3	99.4	97.4	94.5
OL704156|2010-10-29	99.6	99.6	99.6	99.8	99.9	99.9		100	100	99.9	99.9	99.9	100	99.9	99.9	99.9	99.9	99.9	99.9	99.9	100	99.9	99.9	99.9	99.9	99.9	99.9	99.9	99.9	95.3	99.8	99.6	99.7	99.6	99.6	99.6	99.7	99.7	99.6	99.6	99.4	99.6	99.6	98.3	99.7	99.2	99.4	97.4	94.5
OL704159|2011-04-26	99.6	99.6	99.6	99.8	99.9	99.9	100		100	99.9	99.9	99.9	100	99.9	99.9	100	99.9	99.9	99.9	99.9	100	99.9	99.9	99.9	99.9	99.9	99.9	99.9	99.9	95.3	99.8	99.6	99.7	99.6	99.6	99.6	99.7	99.7	99.6	99.6	99.4	99.6	99.6	98.3	99.7	99.2	99.4	97.4	94.5
OL704157|2010-10-29	99.6	99.6	99.6	99.8	99.9	99.9	100	100		99.9	99.9	99.9	100	100	99.9	100	99.9	99.9	99.9	99.9	100	99.9	99.9	99.9	99.9	99.9	99.9	99.9	99.9	95.3	99.8	99.6	99.7	99.6	99.6	99.6	99.7	99.7	99.7	99.6	99.4	99.6	99.6	98.3	99.7	99.2	99.4	97.4	94.5
OL704180|2014-05-29	99.6	99.6	99.6	99.8	99.8	99.9	99.9	99.9	99.9		99.9	99.9	99.9	99.9	99.9	99.9	99.9	99.9	99.9	99.9	99.9	99.9	99.9	99.9	99.9	99.9	99.8	99.8	99.9	95.3	99.8	99.6	99.6	99.6	99.6	99.6	99.7	99.7	99.6	99.6	99.3	99.6	99.6	98.3	99.7	99.2	99.4	97.3	94.5
OL704119|2014-10-30	99.6	99.6	99.6	99.8	99.9	99.9	99.9	99.9	99.9	99.9		100	99.9	99.9	99.9	99.9	99.9	99.9	99.9	99.9	99.9	99.9	99.9	99.9	99.9	99.9	99.9	99.9	99.9	95.3	99.8	99.6	99.6	99.6	99.6	99.6	99.7	99.7	99.6	99.6	99.3	99.6	99.6	98.3	99.7	99.2	99.4	97.4	94.5
OL704120|2014-10-30	99.6	99.6	99.6	99.8	99.9	99.9	99.9	99.9	99.9	99.9	100		99.9	99.9	99.9	99.9	99.9	99.9	99.9	99.9	99.9	99.9	99.9	99.9	99.9	99.9	99.9	99.9	99.9	95.3	99.8	99.6	99.6	99.6	99.6	99.6	99.7	99.7	99.6	99.6	99.4	99.6	99.6	98.3	99.7	99.2	99.4	97.4	94.5
OL704153|2010-10-29	99.7	99.7	99.7	99.8	99.9	100	100	100	100	99.9	99.9	99.9		100	100	99.9	99.9	99.9	99.9	99.9	99.9	99.9	99.9	99.9	99.9	99.9	99.9	99.9	99.9	95.3	99.8	99.7	99.7	99.7	99.7	99.7	99.7	99.7	99.7	99.6	99.4	99.7	99.7	98.3	99.7	99.3	99.4	97.4	94.5
OL704164|2011-05-09	99.7	99.7	99.6	99.8	99.9	100	99.9	99.9	100	99.9	99.9	99.9	100		100	99.9	99.9	99.9	99.9	99.9	99.9	99.9	99.9	99.9	99.9	99.9	99.9	99.9	99.9	95.3	99.8	99.7	99.7	99.7	99.6	99.7	99.7	99.7	99.7	99.6	99.4	99.7	99.6	98.3	99.7	99.3	99.4	97.4	94.5
OL704155|2010-10-29	99.7	99.7	99.6	99.8	99.9	100	99.9	99.9	99.9	99.9	99.9	99.9	100	100		99.9	99.9	99.9	99.9	99.9	99.9	99.9	99.9	99.9	99.9	99.9	99.9	99.9	99.9	95.3	99.8	99.7	99.7	99.7	99.6	99.7	99.7	99.7	99.7	99.6	99.4	99.6	99.6	98.3	99.7	99.2	99.4	97.4	94.5
OL704181|2014-05-29	99.6	99.6	99.6	99.8	99.9	99.9	99.9	100	100	99.9	99.9	99.9	99.9	99.9	99.9		99.9	99.9	99.9	99.9	100	99.9	99.9	99.9	99.9	99.9	99.9	99.9	99.9	95.3	99.8	99.6	99.7	99.6	99.6	99.6	99.7	99.7	99.6	99.6	99.4	99.6	99.6	98.3	99.7	99.2	99.4	97.4	94.5
OL704191|2016-10-17	99.6	99.6	99.6	99.8	99.8	99.9	99.9	99.9	99.9	99.9	99.9	99.9	99.9	99.9	99.9	99.9		99.9	99.9	99.9	99.9	99.9	99.9	99.9	99.9	99.9	99.9	99.9	99.9	95.3	99.8	99.6	99.6	99.6	99.6	99.6	99.7	99.7	99.6	99.6	99.4	99.6	99.6	98.3	99.7	99.2	99.4	97.3	94.4
OL704123|2014-06-24	99.6	99.6	99.6	99.8	99.8	99.9	99.9	99.9	99.9	99.9	99.9	99.9	99.9	99.9	99.9	99.9	99.9		99.9	99.9	99.9	99.9	99.9	99.9	99.9	99.9	99.9	99.9	99.9	95.3	99.8	99.6	99.7	99.6	99.6	99.6	99.7	99.7	99.6	99.6	99.3	99.6	99.6	98.3	99.7	99.2	99.4	97.4	94.5
OL704130|2015-12-03	99.6	99.6	99.6	99.8	99.8	99.9	99.9	99.9	99.9	99.9	99.9	99.9	99.9	99.9	99.9	99.9	99.9	99.9		99.9	99.9	99.9	99.9	99.9	99.9	99.9	99.8	99.8	99.8	95.3	99.8	99.6	99.6	99.6	99.6	99.6	99.7	99.7	99.6	99.6	99.3	99.6	99.6	98.3	99.7	99.2	99.4	97.3	94.5
OL704124|2014-10-27	99.6	99.6	99.6	99.8	99.9	99.9	99.9	99.9	99.9	99.9	99.9	99.9	99.9	99.9	99.9	99.9	99.9	99.9	99.9		99.9	99.9	99.9	99.9	99.9	99.9	99.9	99.9	99.9	95.3	99.8	99.6	99.7	99.6	99.6	99.6	99.7	99.7	99.6	99.6	99.3	99.6	99.6	98.3	99.7	99.2	99.4	97.4	94.5
OL704161|2011-05-09	99.6	99.6	99.6	99.8	99.9	99.9	100	100	100	99.9	99.9	99.9	99.9	99.9	99.9	100	99.9	99.9	99.9	99.9		99.9	99.9	99.9	99.9	99.9	99.9	99.9	99.9	95.3	99.8	99.6	99.6	99.6	99.6	99.6	99.7	99.7	99.6	99.6	99.4	99.6	99.6	98.3	99.7	99.2	99.4	97.4	94.5
OL704125|2014-10-30	99.6	99.6	99.6	99.8	99.8	99.9	99.9	99.9	99.9	99.9	99.9	99.9	99.9	99.9	99.9	99.9	99.9	99.9	99.9	99.9	99.9		100	99.9	99.9	99.9	99.9	99.9	99.9	95.3	99.8	99.6	99.6	99.6	99.6	99.6	99.7	99.7	99.6	99.6	99.3	99.6	99.6	98.3	99.7	99.2	99.4	97.4	94.5
OL704126|2014-10-28	99.6	99.6	99.6	99.8	99.8	99.9	99.9	99.9	99.9	99.9	99.9	99.9	99.9	99.9	99.9	99.9	99.9	99.9	99.9	99.9	99.9	100		99.9	99.9	99.9	99.9	99.9	99.9	95.3	99.8	99.6	99.6	99.6	99.6	99.6	99.7	99.7	99.6	99.6	99.3	99.6	99.6	98.3	99.7	99.2	99.4	97.4	94.5
OL704160|2011-04-26	99.6	99.6	99.6	99.8	99.8	99.9	99.9	99.9	99.9	99.9	99.9	99.9	99.9	99.9	99.9	99.9	99.9	99.9	99.9	99.9	99.9	99.9	99.9		99.9	99.9	99.8	99.8	99.8	95.3	99.8	99.6	99.6	99.6	99.6	99.6	99.7	99.7	99.6	99.6	99.3	99.6	99.6	98.3	99.6	99.2	99.4	97.3	94.4
OL704165|2011-10-21	99.6	99.6	99.6	99.8	99.8	99.9	99.9	99.9	99.9	99.9	99.9	99.9	99.9	99.9	99.9	99.9	99.9	99.9	99.9	99.9	99.9	99.9	99.9	99.9		99.9	99.9	99.8	99.9	95.3	99.8	99.6	99.6	99.6	99.6	99.6	99.7	99.7	99.6	99.6	99.3	99.6	99.6	98.3	99.7	99.2	99.4	97.3	94.5
OL704193|2016-12-01	99.6	99.6	99.6	99.8	99.8	99.9	99.9	99.9	99.9	99.9	99.9	99.9	99.9	99.9	99.9	99.9	99.9	99.9	99.9	99.9	99.9	99.9	99.9	99.9	99.9		99.9	99.9	99.9	95.3	99.8	99.6	99.6	99.6	99.6	99.6	99.7	99.7	99.6	99.6	99.3	99.6	99.6	98.3	99.7	99.2	99.4	97.4	94.5
OL704192|2016-10-20	99.6	99.6	99.6	99.7	99.9	99.9	99.9	99.9	99.9	99.8	99.9	99.9	99.9	99.9	99.9	99.9	99.9	99.9	99.8	99.9	99.9	99.9	99.9	99.8	99.9	99.9		99.8	99.9	95.3	99.8	99.6	99.6	99.6	99.6	99.6	99.7	99.7	99.6	99.6	99.4	99.6	99.6	98.3	99.6	99.2	99.3	97.3	94.4
OL704184|2016-12-06	99.6	99.6	99.6	99.8	99.8	99.9	99.9	99.9	99.9	99.8	99.9	99.9	99.9	99.9	99.9	99.9	99.9	99.9	99.8	99.9	99.9	99.9	99.9	99.8	99.8	99.9	99.8		99.9	95.3	99.8	99.6	99.6	99.6	99.6	99.6	99.6	99.6	99.6	99.6	99.4	99.6	99.6	98.3	99.6	99.2	99.3	97.3	94.5
OL704197|2019-05-08	99.6	99.6	99.6	99.8	99.8	99.9	99.9	99.9	99.9	99.9	99.9	99.9	99.9	99.9	99.9	99.9	99.9	99.9	99.8	99.9	99.9	99.9	99.9	99.8	99.9	99.9	99.9	99.9		95.3	99.8	99.6	99.6	99.6	99.6	99.6	99.7	99.7	99.6	99.6	99.6	99.6	99.6	98.3	99.6	99.2	99.4	97.3	94.5
OL704182|2014-05-14*	95	95	95.1	95.2	95.2	95.3	95.3	95.3	95.3	95.3	95.3	95.3	95.3	95.3	95.3	95.3	95.3	95.3	95.3	95.3	95.3	95.3	95.3	95.3	95.3	95.3	95.3	95.3	95.3		95.2	95	95.1	95	95	95.1	95.1	95.1	95.1	95	95.1	95	95.1	94.9	95.1	94.6	94.8	92.6	90.2
OL704121|2014-10-30	99.6	99.6	99.6	99.7	99.7	99.8	99.8	99.8	99.8	99.8	99.8	99.8	99.8	99.8	99.8	99.8	99.8	99.8	99.8	99.8	99.8	99.8	99.8	99.8	99.8	99.8	99.8	99.8	99.8	95.2		99.6	99.6	99.6	99.6	99.6	99.6	99.6	99.6	99.6	99.3	99.6	99.5	98.2	99.6	99.1	99.3	97.3	94.5
OL704222|2016-11-17	99.6	99.6	99.6	99.7	99.6	99.7	99.6	99.6	99.6	99.6	99.6	99.6	99.7	99.7	99.7	99.6	99.6	99.6	99.6	99.6	99.6	99.6	99.6	99.6	99.6	99.6	99.6	99.6	99.6	95	99.6		99.9	99.7	99.7	99.7	99.8	99.8	99.7	99.7	99.8	99.7	99.7	98.4	99.6	99.1	99.3	97.3	94.4
OL704223|2016-11-17	99.6	99.6	99.6	99.7	99.6	99.7	99.7	99.7	99.7	99.6	99.6	99.6	99.7	99.7	99.7	99.7	99.6	99.7	99.6	99.7	99.6	99.6	99.6	99.6	99.6	99.6	99.6	99.6	99.6	95.1	99.6	99.9		99.7	99.7	99.7	99.8	99.8	99.7	99.7	99.8	99.7	99.7	98.4	99.6	99.1	99.3	97.3	94.5
OL704274|2017-05-08	99.6	99.6	99.6	99.7	99.6	99.7	99.6	99.6	99.6	99.6	99.6	99.6	99.7	99.7	99.7	99.6	99.6	99.6	99.6	99.6	99.6	99.6	99.6	99.6	99.6	99.6	99.6	99.6	99.6	95	99.6	99.7	99.7		99.9	99.8	99.8	99.8	99.7	99.7	99.8	99.7	99.7	98.4	99.6	99.1	99.3	97.3	94.4
MG647781|2016	99.6	99.6	99.6	99.7	99.6	99.6	99.6	99.6	99.6	99.6	99.6	99.6	99.7	99.6	99.6	99.6	99.6	99.6	99.6	99.6	99.6	99.6	99.6	99.6	99.6	99.6	99.6	99.6	99.6	95	99.6	99.7	99.7	99.9		99.8	99.8	99.8	99.7	99.7	99.8	99.7	99.7	98.4	99.6	99.1	99.3	97.3	94.4
OL704285|2014-11-10	99.6	99.6	99.6	99.7	99.6	99.7	99.6	99.6	99.6	99.6	99.6	99.6	99.7	99.7	99.7	99.6	99.6	99.6	99.6	99.6	99.6	99.6	99.6	99.6	99.6	99.6	99.6	99.6	99.6	95.1	99.6	99.7	99.7	99.8	99.8		99.8	99.8	99.8	99.7	99.8	99.7	99.7	98.4	99.6	99.1	99.3	97.3	94.4
OL704372|2017-11-21	99.6	99.7	99.7	99.8	99.6	99.7	99.7	99.7	99.7	99.7	99.7	99.7	99.7	99.7	99.7	99.7	99.7	99.7	99.7	99.7	99.7	99.7	99.7	99.7	99.7	99.7	99.7	99.6	99.7	95.1	99.6	99.8	99.8	99.8	99.8	99.8		99.9	99.8	99.8	99.8	99.8	99.8	98.5	99.7	99.2	99.4	97.4	94.5
MG647780|2016	99.7	99.7	99.7	99.8	99.6	99.7	99.7	99.7	99.7	99.7	99.7	99.7	99.7	99.7	99.7	99.7	99.7	99.7	99.7	99.7	99.7	99.7	99.7	99.7	99.7	99.7	99.7	99.6	99.7	95.1	99.6	99.8	99.8	99.8	99.8	99.8	99.9		99.8	99.8	99.9	99.8	99.8	98.5	99.7	99.2	99.4	97.4	94.5
OL704293|2018-10-19	99.6	99.6	99.6	99.7	99.6	99.7	99.6	99.6	99.7	99.6	99.6	99.6	99.7	99.7	99.7	99.6	99.6	99.6	99.6	99.6	99.6	99.6	99.6	99.6	99.6	99.6	99.6	99.6	99.6	95.1	99.6	99.7	99.7	99.7	99.7	99.8	99.8	99.8		99.7	99.8	99.7	99.7	98.4	99.7	99.1	99.3	97.3	94.5
KJ746872|2013-04	99.6	99.6	99.6	99.7	99.5	99.6	99.6	99.6	99.6	99.6	99.6	99.6	99.6	99.6	99.6	99.6	99.6	99.6	99.6	99.6	99.6	99.6	99.6	99.6	99.6	99.6	99.6	99.6	99.6	95	99.6	99.7	99.7	99.7	99.7	99.7	99.8	99.8	99.7		99.8	99.7	99.7	98.4	99.6	99.1	99.3	97.3	94.4
MG647779|2016	99.3	99.3	99.3	99.7	99.3	99.4	99.4	99.4	99.4	99.3	99.3	99.4	99.4	99.4	99.4	99.4	99.4	99.3	99.3	99.3	99.4	99.3	99.3	99.3	99.3	99.3	99.4	99.4	99.6	95.1	99.3	99.8	99.8	99.8	99.8	99.8	99.8	99.9	99.8	99.8		99.5	99.5	98.2	99.4	98.9	99.1	97.1	94.5
OP823465|2019-05-02	99.6	99.6	99.6	99.7	99.6	99.7	99.6	99.6	99.6	99.6	99.6	99.6	99.7	99.7	99.6	99.6	99.6	99.6	99.6	99.6	99.6	99.6	99.6	99.6	99.6	99.6	99.6	99.6	99.6	95	99.6	99.7	99.7	99.7	99.7	99.7	99.8	99.8	99.7	99.7	99.5		99.8	98.4	99.6	99.1	99.3	97.3	94.4
OP823469|2019-05-02	99.6	99.6	99.6	99.7	99.6	99.6	99.6	99.6	99.6	99.6	99.6	99.6	99.7	99.6	99.6	99.6	99.6	99.6	99.6	99.6	99.6	99.6	99.6	99.6	99.6	99.6	99.6	99.6	99.6	95.1	99.5	99.7	99.7	99.7	99.7	99.7	99.8	99.8	99.7	99.7	99.5	99.8		98.4	99.6	99.1	99.3	97.3	94.4
OP823471|2019-05-02	98.3	98.3	98.3	99.6	98.3	98.3	98.3	98.3	98.3	98.3	98.3	98.3	98.3	98.3	98.3	98.3	98.3	98.3	98.3	98.3	98.3	98.3	98.3	98.3	98.3	98.3	98.3	98.3	98.3	94.9	98.2	98.4	98.4	98.4	98.4	98.4	98.5	98.5	98.4	98.4	98.2	98.4	98.4		98.3	97.8	98	96.1	93.2
OP823412|2020	99.6	99.6	99.6	99.7	99.6	99.7	99.7	99.7	99.7	99.7	99.7	99.7	99.7	99.7	99.7	99.7	99.7	99.7	99.7	99.7	99.7	99.7	99.7	99.6	99.7	99.7	99.6	99.6	99.6	95.1	99.6	99.6	99.6	99.6	99.6	99.6	99.7	99.7	99.7	99.6	99.4	99.6	99.6	98.3		99.1	99.4	97.4	94.5
OP823411|2020	99.1	99.1	99.1	99.2	99.2	99.3	99.2	99.2	99.2	99.2	99.2	99.2	99.3	99.3	99.2	99.2	99.2	99.2	99.2	99.2	99.2	99.2	99.2	99.2	99.2	99.2	99.2	99.2	99.2	94.6	99.1	99.1	99.1	99.1	99.1	99.1	99.2	99.2	99.1	99.1	98.9	99.1	99.1	97.8	99.1		98.9	97.3	94
AF311056|1995	99.7	99.7	99.5	99.4	99.3	99.4	99.4	99.4	99.4	99.4	99.4	99.4	99.4	99.4	99.4	99.4	99.4	99.4	99.4	99.4	99.4	99.4	99.4	99.4	99.4	99.4	99.3	99.3	99.4	94.8	99.3	99.3	99.3	99.3	99.3	99.3	99.4	99.4	99.3	99.3	99.1	99.3	99.3	98	99.4	98.9		97.2	94.1
OP823423|2020*	97.5	97.4	97.4	97.3	97.3	97.4	97.4	97.4	97.4	97.3	97.4	97.4	97.4	97.4	97.4	97.4	97.3	97.4	97.3	97.4	97.4	97.4	97.4	97.3	97.3	97.4	97.3	97.3	97.3	92.6	97.3	97.3	97.3	97.3	97.3	97.3	97.4	97.4	97.3	97.3	97.1	97.3	97.3	96.1	97.4	97.3	97.2		92.4
OP823410|2020*	94.4	94.4	94.5	94.6	94.4	94.5	94.5	94.5	94.5	94.5	94.5	94.5	94.5	94.5	94.5	94.5	94.4	94.5	94.5	94.5	94.5	94.5	94.5	94.4	94.5	94.5	94.4	94.5	94.5	90.2	94.5	94.4	94.5	94.4	94.4	94.4	94.5	94.5	94.5	94.4	94.5	94.4	94.4	93.2	94.5	94	94.1	92.4
OP823422|2020	99.1	99.1	99.1	99.2	99	99.1	99.1	99.1	99.1	99.1	99.1	99.1	99.1	99.1	99.1	99.1	99.1	99.1	99.1	99.1	99.1	99.1	99.1	99.1	99.1	99.1	99.1	99.1	99.1	94.7	99.1	99	99.1	99	99	99.1	99.1	99.1	99.1	99	98.9	99.1	99.1	97.7	99.2	98.6	98.8	96.8	95.1
OP823416|2020	99.1	99.1	99.2	99.3	99.1	99.2	99.2	99.2	99.2	99.2	99.2	99.2	99.2	99.2	99.2	99.2	99.2	99.2	99.2	99.2	99.2	99.2	99.2	99.2	99.2	99.2	99.1	99.2	99.2	94.7	99.1	99.1	99.1	99.1	99.1	99.1	99.2	99.2	99.2	99.1	98.9	99.2	99.1	97.8	99.2	98.7	98.9	96.9	95
OP823413|2020	99.2	99.2	99.2	99.4	99.2	99.3	99.3	99.3	99.3	99.3	99.3	99.3	99.3	99.3	99.3	99.3	99.2	99.3	99.3	99.3	99.3	99.3	99.3	99.3	99.3	99.3	99.2	99.2	99.2	94.8	99.2	99.2	99.2	99.2	99.2	99.2	99.3	99.3	99.3	99.2	99	99.2	99.2	97.9	99.3	98.8	99	97	95
OP823420|2018	99.2	99.2	99.2	99.3	99.2	99.3	99.3	99.3	99.3	99.2	99.3	99.3	99.3	99.3	99.3	99.3	99.2	99.3	99.2	99.3	99.3	99.3	99.3	99.2	99.2	99.3	99.2	99.3	99.3	94.8	99.2	99.2	99.2	99.2	99.2	99.2	99.3	99.3	99.3	99.2	99.2	99.2	99.2	99.1	99.3	98.7	98.9	96.8	95.1
OP823419|2018	99.2	99.2	99.3	99.4	99.2	99.3	99.3	99.3	99.3	99.3	99.3	99.3	99.3	99.3	99.3	99.3	99.3	99.3	99.3	99.3	99.3	99.3	99.3	99.3	99.3	99.3	99.2	99.3	99.3	94.8	99.3	99.2	99.3	99.2	99.2	99.2	99.3	99.3	99.3	99.2	99.3	99.2	99.2	99.1	99.3	98.7	99	96.8	95.1
OP823415|2020	99.2	99.2	99.2	99.3	99.2	99.3	99.2	99.2	99.2	99.2	99.2	99.2	99.3	99.3	99.3	99.2	99.2	99.2	99.2	99.2	99.2	99.2	99.2	99.2	99.2	99.2	99.2	99.2	99.2	94.8	99.2	99.2	99.2	99.2	99.2	99.2	99.3	99.3	99.2	99.2	98.9	99.2	99.2	97.9	99.3	98.8	99	97	94.5
OP823432|2019-05-16	99.2	99.2	99.2	99.3	99.2	99.3	99.2	99.2	99.2	99.2	99.2	99.2	99.3	99.3	99.3	99.2	99.2	99.2	99.2	99.2	99.2	99.2	99.2	99.2	99.2	99.2	99.2	99.2	99.2	94.8	99.2	99.2	99.2	99.2	99.2	99.2	99.3	99.3	99.2	99.2	98.9	99.2	99.2	97.9	99.3	98.8	99	97	94.5
OP823442|2019-10-30	99.2	99.2	99.2	99.3	99.2	99.3	99.2	99.2	99.2	99.2	99.2	99.2	99.3	99.3	99.2	99.2	99.2	99.2	99.2	99.2	99.2	99.2	99.2	99.2	99.2	99.2	99.2	99.2	99.2	94.8	99.2	99.2	99.2	99.2	99.2	99.2	99.3	99.2	99.2	99.2	98.9	99.2	99.2	97.9	99.3	98.8	99	96.9	94.5
OP823444|2019-10-30	99.2	99.2	99.2	99.3	99.2	99.3	99.2	99.2	99.2	99.2	99.2	99.2	99.3	99.3	99.2	99.2	99.2	99.2	99.2	99.2	99.2	99.2	99.2	99.2	99.2	99.2	99.2	99.2	99.2	94.8	99.2	99.2	99.2	99.2	99.2	99.2	99.3	99.2	99.2	99.2	98.9	99.2	99.2	97.9	99.3	98.8	99	96.9	94.5
OP823445|2019-10-30	99.2	99.3	99.2	99.3	99.2	99.3	99.2	99.2	99.3	99.2	99.2	99.2	99.3	99.3	99.3	99.2	99.2	99.2	99.2	99.2	99.2	99.2	99.2	99.2	99.2	99.2	99.2	99.2	99.2	94.8	99.2	99.2	99.2	99.2	99.2	99.2	99.3	99.3	99.2	99.2	98.9	99.2	99.2	97.9	99.3	98.8	99	97	94.6
OL704221|2016-11-18	99.2	99.2	99.2	99.3	99.2	99.3	99.2	99.3	99.3	99.2	99.2	99.2	99.3	99.3	99.3	99.3	99.2	99.3	99.2	99.2	99.2	99.2	99.2	99.2	99.2	99.2	99.2	99.2	99.2	94.8	99.2	99.2	99.2	99.2	99.2	99.2	99.3	99.3	99.2	99.2	99.2	99.2	99.2	97.9	99.3	98.8	99	96.9	94.5
OL704227|2017-11-15	99.2	99.2	99.2	99.3	99.2	99.2	99.2	99.2	99.2	99.2	99.2	99.2	99.2	99.2	99.2	99.2	99.2	99.2	99.2	99.2	99.2	99.2	99.2	99.2	99.2	99.2	99.2	99.2	99.2	94.8	99.1	99.1	99.2	99.2	99.2	99.2	99.2	99.2	99.2	99.1	99.2	99.2	99.2	97.8	99.2	98.7	98.9	96.9	94.5
OL704228|2017-11-15	99.3	99.3	99.3	99.3	99.2	99.3	99.3	99.3	99.3	99.2	99.3	99.3	99.3	99.3	99.3	99.3	99.2	99.3	99.2	99.3	99.3	99.3	99.3	99.2	99.2	99.3	99.2	99.2	99.3	94.8	99.2	99.2	99.2	99.2	99.2	99.2	99.3	99.3	99.3	99.2	99.3	99.2	99.2	97.9	99.3	98.8	99	97	94.5
OL704232|2017-11-15	99.3	99.3	99.3	99.3	99.2	99.3	99.3	99.3	99.3	99.2	99.3	99.3	99.3	99.3	99.3	99.3	99.2	99.3	99.2	99.3	99.3	99.3	99.3	99.2	99.2	99.3	99.2	99.2	99.3	94.8	99.2	99.2	99.2	99.2	99.2	99.2	99.3	99.3	99.3	99.2	99.3	99.2	99.2	97.9	99.3	98.8	99	97	94.5
OL704229|2017-11-15	99.3	99.3	99.3	99.3	99.2	99.3	99.3	99.3	99.3	99.2	99.3	99.3	99.3	99.3	99.3	99.3	99.2	99.3	99.2	99.3	99.3	99.3	99.3	99.2	99.2	99.3	99.2	99.2	99.3	94.8	99.2	99.2	99.2	99.2	99.2	99.2	99.3	99.3	99.3	99.2	99.3	99.2	99.2	97.9	99.3	98.8	99	96.9	94.5
OL704226|2017-11-15	99.2	99.2	99.2	99.3	99.2	99.3	99.3	99.3	99.3	99.2	99.3	99.3	99.3	99.3	99.3	99.3	99.2	99.3	99.2	99.3	99.3	99.3	99.3	99.2	99.2	99.3	99.2	99.2	99.3	94.8	99.2	99.2	99.2	99.2	99.2	99.2	99.3	99.3	99.2	99.2	99.3	99.2	99.2	97.9	99.3	98.8	99	96.9	94.5
MK104144|2017	99.2	99.2	99.2	99.3	99.2	99.3	99.2	99.2	99.2	99.2	99.2	99.2	99.3	99.3	99.3	99.2	99.2	99.2	99.2	99.2	99.2	99.2	99.2	99.2	99.2	99.2	99.2	99.2	99.2	94.8	99.2	99.2	99.2	99.2	99.2	99.2	99.3	99.3	99.2	99.2	99.3	99.2	99.2	97.9	99.3	98.8	99	96.9	94.5
OL704230|2017-11-15	99.2	99.2	99.2	99.3	99.2	99.3	99.2	99.3	99.3	99.2	99.2	99.2	99.3	99.3	99.3	99.3	99.2	99.3	99.2	99.2	99.2	99.2	99.2	99.2	99.2	99.2	99.2	99.2	99.2	94.8	99.2	99.2	99.2	99.2	99.2	99.2	99.3	99.3	99.2	99.2	99.2	99.2	99.2	97.9	99.3	98.8	99	96.9	94.5
OL704216|2016-10-06	99.2	99.2	99.2	99.3	99.2	99.3	99.2	99.2	99.2	99.2	99.2	99.2	99.3	99.3	99.3	99.2	99.2	99.2	99.2	99.2	99.2	99.2	99.2	99.2	99.2	99.2	99.2	99.2	99.2	94.8	99.2	99.2	99.2	99.2	99.2	99.2	99.3	99.3	99.2	99.2	99.2	99.2	99.2	97.9	99.3	98.7	99	96.9	94.5
OL704224|2016-11-15	99.1	99.1	99.1	99.3	99.1	99.2	99.1	99.1	99.1	99.1	99.1	99.1	99.2	99.2	99.2	99.1	99.2	99.1	99.1	99.1	99.1	99.1	99.1	99.1	99.1	99.1	99.1	99.1	99.1	94.8	99.1	99.1	99.1	99.1	99.1	99.1	99.2	99.2	99.1	99.1	99.1	99.1	99.1	97.8	99.2	98.6	98.9	96.8	94.5
OL704233|2017-11-07	99.2	99.2	99.3	99.3	99.2	99.3	99.3	99.3	99.3	99.2	99.3	99.3	99.3	99.3	99.3	99.3	99.3	99.3	99.2	99.3	99.3	99.3	99.3	99.2	99.2	99.3	99.2	99.2	99.3	94.8	99.2	99.2	99.2	99.2	99.2	99.2	99.3	99.3	99.3	99.2	99.3	99.2	99.2	97.9	99.3	98.8	99	96.9	94.5
OL704234|2017-11-07	99.2	99.2	99.2	99.3	99.1	99.2	99.2	99.2	99.2	99.2	99.2	99.2	99.2	99.2	99.2	99.2	99.2	99.2	99.1	99.2	99.2	99.2	99.2	99.1	99.2	99.2	99.2	99.2	99.2	94.8	99.1	99.1	99.2	99.2	99.1	99.1	99.2	99.2	99.2	99.1	99.2	99.1	99.1	97.8	99.2	98.7	98.9	96.9	94.5
OL704212|2016-06-13	99.2	99.2	99.2	99.3	99.2	99.3	99.2	99.2	99.2	99.2	99.2	99.2	99.3	99.3	99.3	99.2	99.2	99.2	99.2	99.2	99.2	99.2	99.2	99.2	99.2	99.2	99.2	99.2	99.2	94.8	99.2	99.2	99.2	99.2	99.2	99.2	99.3	99.3	99.2	99.2	99.2	99.2	99.2	97.9	99.3	98.8	99	96.9	94.5
OL704231|2017-11-15*	97.2	97.2	97.2	97.2	97.2	97.2	97.2	97.2	97.2	97.2	97.2	97.2	97.2	97.2	97.2	97.2	97.2	97.2	97.2	97.2	97.2	97.2	97.2	97.2	97.2	97.2	97.2	97.2	97.2	93	97.2	97.2	97.2	97.2	97.2	97.2	97.2	97.2	97.2	97.2	97.2	97.2	97.2	97.1	97.2	96.7	96.9	94.8	93.1
OL704211|2016-04-08	99.2	99.2	99.2	99.3	99.2	99.3	99.2	99.2	99.2	99.2	99.2	99.2	99.2	99.2	99.2	99.2	99.2	99.2	99.2	99.2	99.2	99.2	99.2	99.2	99.2	99.2	99.2	99.2	99.2	94.8	99.2	99.2	99.2	99.2	99.2	99.2	99.2	99.2	99.2	99.2	99.2	99.2	99.2	97.9	99.2	98.7	98.9	96.9	94.5
OL704307|2019-05-16	99	99	99	99.1	99	99.1	99	99	99	99	99	99	99.1	99.1	99	99	99	99	99	99	99	99	99	99	99	99	99	99	99	94.6	99	99	99	99	99	99	99	99	99	99	99	99	99	97.7	99	98.5	98.8	96.7	94.3
OL704308|2019-05-16	99.3	99.3	99.3	99.4	99.3	99.3	99.3	99.3	99.3	99.3	99.3	99.3	99.3	99.3	99.3	99.3	99.3	99.3	99.3	99.3	99.3	99.3	99.3	99.2	99.3	99.3	99.3	99.3	99.3	94.8	99.2	99.2	99.3	99.3	99.2	99.3	99.3	99.3	99.3	99.2	99.3	99.3	99.3	97.9	99.3	98.8	99	97	94.6
OL704309|2019-05-22	99.1	99.1	99.1	99.2	99.1	99.1	99.1	99.1	99.1	99.1	99.1	99.1	99.1	99.1	99.1	99.1	99.1	99.1	99.1	99.1	99.1	99.1	99.1	99.1	99.1	99.1	99.1	99.1	99.1	94.8	99.1	99.1	99.1	99.1	99.1	99.1	99.1	99.1	99.1	99	99.1	99.1	99.1	97.8	99.1	98.6	98.9	96.8	94.4
OL704386|2019-11-04	99.3	99.3	99.3	99.4	99.3	99.3	99.3	99.3	99.3	99.3	99.3	99.3	99.3	99.3	99.3	99.3	99.3	99.3	99.3	99.3	99.3	99.3	99.3	99.2	99.3	99.3	99.3	99.3	99.3	94.8	99.2	99.2	99.3	99.3	99.2	99.2	99.3	99.3	99.3	99.2	99.3	99.3	99.3	97.9	99.3	98.8	99	97	94.6
OL704313|2018-11-08	90.2	90.2	90.2	90.1	90.2	90.2	90.2	90.2	90.2	90.2	90.2	90.2	90.2	90.2	90.2	90.2	90.2	90.2	90.2	90.2	90.2	90.2	90.2	90.2	90.2	90.2	90.2	90.2	90.2	85.7	90.2	90.2	90.2	90.2	90.2	90.2	90.2	90.2	90.2	90.2	90.2	90.2	90.2	88.9	90.2	89.7	90	88	86.5
OL704263|2016-10-21	99.3	99.3	99.3	99.4	99.3	99.4	99.3	99.3	99.3	99.3	99.3	99.3	99.4	99.3	99.3	99.3	99.3	99.3	99.3	99.3	99.3	99.3	99.3	99.3	99.3	99.3	99.3	99.3	99.3	94.9	99.3	99.3	99.3	99.3	99.3	99.3	99.3	99.3	99.3	99.2	99.3	99.3	99.3	98	99.3	98.8	99	97	94.6
OL704312|2016-10-21	99.3	99.3	99.3	99.4	99.3	99.3	99.3	99.3	99.3	99.3	99.3	99.3	99.3	99.3	99.3	99.3	99.3	99.3	99.3	99.3	99.3	99.3	99.3	99.3	99.3	99.3	99.3	99.3	99.3	94.8	99.2	99.2	99.3	99.3	99.3	99.3	99.3	99.3	99.3	99.2	99.3	99.3	99.3	97.9	99.3	98.8	99	97	94.6
OL704358|2017-11-01*	85.5	85.5	85.5	85.4	85.5	85.6	85.6	85.6	85.6	85.5	85.5	85.5	85.6	85.6	85.6	85.6	85.5	85.6	85.5	85.6	85.6	85.6	85.5	85.5	85.5	85.6	85.5	85.5	85.6	81.2	85.5	85.5	85.5	85.5	85.5	85.5	85.6	85.6	85.5	85.5	85.5	85.5	85.5	85.4	85.6	85.5	85.3	84	81.2
OL704322|2015-11-22	99.3	99.3	99.3	99.4	99.3	99.4	99.3	99.3	99.3	99.3	99.3	99.3	99.4	99.4	99.4	99.3	99.3	99.3	99.3	99.3	99.3	99.3	99.3	99.3	99.3	99.3	99.3	99.3	99.3	94.9	99.3	99.3	99.3	99.3	99.3	99.3	99.3	99.3	99.3	99.2	99.3	99.3	99.3	98	99.3	98.8	99	97	94.6
OL704289|2015-11-22	99.3	99.3	99.3	99.4	99.2	99.3	99.3	99.3	99.3	99.3	99.3	99.3	99.3	99.3	99.3	99.3	99.3	99.3	99.3	99.3	99.3	99.3	99.3	99.3	99.3	99.3	99.3	99.3	99.3	94.9	99.2	99.3	99.3	99.3	99.2	99.2	99.3	99.3	99.3	99.2	99.3	99.2	99.2	97.9	99.3	98.8	99	96.9	94.6
OP823426|2020-10-08	99.2	99.3	99.2	99.3	99.2	99.3	99.3	99.3	99.3	99.2	99.2	99.3	99.3	99.3	99.3	99.3	99.3	99.3	99.2	99.3	99.3	99.3	99.3	99.2	99.2	99.3	99.2	99.2	99.2	94.8	99.2	99.2	99.2	99.2	99.2	99.2	99.3	99.3	99.3	99.2	99	99.2	99.2	97.9	99.3	98.8	99	97	94.6
OP823430|2020-11-05	99.3	99.3	99.3	99.4	99.2	99.3	99.3	99.3	99.3	99.3	99.3	99.3	99.3	99.3	99.3	99.3	99.3	99.3	99.3	99.3	99.3	99.3	99.3	99.2	99.3	99.3	99.2	99.2	99.2	94.9	99.2	99.2	99.3	99.3	99.2	99.2	99.3	99.3	99.3	99.2	99.1	99.3	99.3	97.9	99.3	98.8	99	97	94.6
OP823434|2021-04-15	99.3	99.3	99.3	99.4	99.2	99.3	99.3	99.3	99.3	99.3	99.3	99.3	99.3	99.3	99.3	99.3	99.3	99.3	99.3	99.3	99.3	99.3	99.3	99.3	99.3	99.3	99.2	99.3	99.3	94.9	99.2	99.2	99.3	99.3	99.2	99.3	99.3	99.3	99.3	99.2	99	99.3	99.3	98	99.3	98.8	99	97	94.6
OP823451|2019-10-16	99.3	99.3	99.3	99.4	99.3	99.4	99.3	99.3	99.3	99.3	99.3	99.3	99.4	99.4	99.4	99.3	99.3	99.3	99.3	99.3	99.3	99.3	99.3	99.3	99.3	99.4	99.3	99.3	99.3	94.9	99.3	99.3	99.3	99.3	99.3	99.3	99.4	99.4	99.3	99.3	99.3	99.3	99.3	99	99.3	98.8	99.1	96.9	94.8
OP823449|2019-10-09	99.3	99.3	99.3	99.4	99.2	99.3	99.3	99.3	99.3	99.3	99.3	99.3	99.3	99.3	99.3	99.3	99.3	99.3	99.3	99.3	99.3	99.3	99.3	99.3	99.3	99.3	99.3	99.3	99.3	94.8	99.2	99.2	99.3	99.3	99.2	99.3	99.3	99.3	99.3	99.2	99.3	99.2	99.3	99	99.3	98.8	99	96.9	94.8
OP823457|2018-09-27	99.3	99.3	99.3	99.4	99.2	99.3	99.3	99.3	99.3	99.3	99.3	99.3	99.3	99.3	99.3	99.3	99.3	99.3	99.3	99.3	99.3	99.3	99.3	99.3	99.3	99.3	99.3	99.3	99.3	94.8	99.2	99.2	99.3	99.3	99.2	99.3	99.3	99.3	99.3	99.2	99.3	99.3	99.3	99	99.3	98.8	99	96.9	94.8
OP823441|2019-06-28	99.2	99.2	99.2	99.3	99.2	99.3	99.2	99.2	99.2	99.2	99.2	99.2	99.3	99.3	99.3	99.2	99.2	99.2	99.2	99.2	99.2	99.2	99.2	99.2	99.2	99.3	99.2	99.2	99.2	94.8	99.2	99.2	99.2	99.2	99.2	99.2	99.3	99.3	99.2	99.2	99.2	99.2	99.2	98.9	99.2	98.7	99	96.8	94.7
OP823455|2020-10-15	99.3	99.3	99.3	99.4	99.2	99.3	99.3	99.3	99.3	99.3	99.3	99.3	99.3	99.3	99.3	99.3	99.3	99.3	99.3	99.3	99.3	99.3	99.3	99.2	99.3	99.3	99.2	99.2	99.2	94.9	99.2	99.2	99.3	99.2	99.2	99.2	99.3	99.3	99.3	99.2	99	99.3	99.2	97.9	99.3	98.8	99	97	94.6
OL704214|2016-10-07	99.3	99.3	99.3	99.4	99.3	99.3	99.3	99.3	99.3	99.3	99.3	99.3	99.3	99.3	99.3	99.3	99.3	99.3	99.3	99.3	99.3	99.3	99.3	99.3	99.3	99.3	99.3	99.3	99.3	94.9	99.3	99.3	99.3	99.3	99.3	99.3	99.3	99.3	99.3	99.2	99.3	99.3	99.3	97.9	99.3	98.8	99	97	94.6
OL704218|2016-11-07	99.2	99.2	99.2	99.3	99.2	99.3	99.2	99.3	99.3	99.2	99.2	99.2	99.3	99.3	99.3	99.3	99.2	99.3	99.2	99.2	99.2	99.3	99.2	99.2	99.2	99.3	99.2	99.2	99.2	94.8	99.2	99.2	99.2	99.2	99.2	99.2	99.3	99.3	99.2	99.2	99.2	99.2	99.2	97.9	99.3	98.8	99	96.9	94.5
MK309362|2017	99.2	99.3	99.2	99.4	99.2	99.3	99.3	99.3	99.3	99.2	99.2	99.2	99.3	99.3	99.3	99.3	99.2	99.2	99.2	99.2	99.3	99.2	99.2	99.2	99.2	99.3	99.2	99.2	99.2	94.9	99.2	99.2	99.3	99.2	99.2	99.2	99.3	99.3	99.3	99.2	99.3	99.2	99.2	97.9	99.3	98.8	99	96.9	94.6
OP823454|2018-06-07	99.3	99.3	99.3	99.4	99.2	99.3	99.3	99.3	99.3	99.3	99.3	99.3	99.3	99.3	99.3	99.3	99.3	99.3	99.3	99.3	99.3	99.3	99.3	99.3	99.3	99.3	99.3	99.3	99.3	94.9	99.2	99.3	99.3	99.3	99.3	99.3	99.3	99.3	99.3	99.2	99.3	99.3	99.3	99.2	99.3	98.8	99	96.8	94.7
OP823427|2020-10-20	99.3	99.3	99.3	99.3	99.2	99.3	99.3	99.3	99.3	99.3	99.3	99.3	99.3	99.3	99.3	99.3	99.3	99.3	99.2	99.3	99.3	99.3	99.3	99.2	99.3	99.3	99.3	99.3	99.3	94.9	99.2	99.2	99.2	99.2	99.2	99.3	99.3	99.3	99.3	99.2	99.1	99.3	99.2	97.9	99.3	98.8	99	97	94.6
OL704238|2019-06-18	99.3	99.3	99.3	99.4	99.2	99.3	99.3	99.3	99.3	99.3	99.3	99.3	99.3	99.3	99.3	99.3	99.3	99.3	99.3	99.3	99.3	99.3	99.3	99.2	99.3	99.3	99.3	99.3	99.3	94.9	99.2	99.2	99.3	99.3	99.2	99.3	99.3	99.3	99.3	99.2	99.3	99.3	99.3	97.9	99.3	98.8	99	97	94.6
OL704237|2019-05-22	99.3	99.3	99.3	99.4	99.2	99.3	99.3	99.3	99.3	99.3	99.3	99.3	99.3	99.3	99.3	99.3	99.3	99.3	99.3	99.3	99.3	99.3	99.3	99.2	99.3	99.3	99.3	99.3	99.3	94.9	99.2	99.2	99.3	99.3	99.2	99.2	99.3	99.3	99.3	99.2	99.3	99.3	99.3	97.9	99.3	98.8	99	97	94.6
OL704215|2016-10-14	99.2	99.2	99.2	99.3	99.2	99.3	99.3	99.3	99.3	99.2	99.3	99.3	99.3	99.3	99.3	99.3	99.2	99.3	99.2	99.3	99.3	99.3	99.2	99.2	99.2	99.3	99.2	99.2	99.3	94.8	99.2	99.2	99.2	99.2	99.2	99.2	99.3	99.3	99.3	99.2	99.3	99.2	99.2	97.9	99.3	98.8	99	96.9	94.5
OL704240|2018-06-07*	88.8	88.8	88.9	88.3	88.8	88.9	88.8	88.8	88.9	88.8	88.8	88.8	88.9	88.9	88.8	88.8	88.8	88.8	88.8	88.8	88.8	88.8	88.8	88.8	88.8	88.8	88.8	88.8	88.8	84.3	88.8	88.8	88.8	88.8	88.8	88.8	88.9	88.9	88.8	88.8	88.8	88.8	88.8	87.6	88.9	88.3	88.6	87.5	84.4
OP823458|2019-05-04	99.4	99.4	99.3	99.4	99.3	99.4	99.4	99.4	99.4	99.3	99.4	99.4	99.4	99.4	99.4	99.4	99.4	99.4	99.3	99.4	99.4	99.4	99.4	99.3	99.3	99.4	99.3	99.3	99.4	94.9	99.3	99.3	99.3	99.3	99.3	99.3	99.4	99.4	99.4	99.3	99.4	99.3	99.3	98	99.4	98.9	99.1	97.1	94.6
OP823459|2019-05-04	99.3	99.3	99.3	99.4	99.3	99.4	99.3	99.3	99.4	99.3	99.3	99.3	99.4	99.4	99.4	99.3	99.3	99.3	99.3	99.3	99.3	99.3	99.3	99.3	99.3	99.3	99.3	99.3	99.3	94.9	99.3	99.3	99.3	99.3	99.3	99.3	99.4	99.4	99.3	99.3	99	99.3	99.3	98	99.4	98.9	99.1	97.1	94.6
OP823464|2019-05-04	99.4	99.4	99.4	99.5	99.3	99.4	99.4	99.4	99.4	99.4	99.4	99.4	99.4	99.4	99.4	99.4	99.4	99.4	99.4	99.4	99.4	99.4	99.4	99.4	99.4	99.4	99.4	99.4	99.4	95	99.3	99.3	99.4	99.4	99.4	99.4	99.4	99.4	99.4	99.3	99.2	99.4	99.4	98	99.4	98.9	99.1	97.1	94.7
OR130296*	97.5	97.5	97.5	97.6	97.5	97.5	97.5	97.5	97.5	97.5	97.5	97.5	97.5	97.5	97.5	97.5	97.5	97.5	97.5	97.5	97.5	97.5	97.5	97.5	97.5	97.5	97.5	97.5	97.5	93.1	97.5	97.5	97.5	97.5	97.5	97.5	97.5	97.5	97.5	97.5	97.5	97.5	97.5	97.5	97.5	97	97.2	96.2	93.1
OP823468|2019-05-06	99.2	99.2	99.2	99.3	99.2	99.3	99.3	99.3	99.3	99.2	99.2	99.2	99.3	99.3	99.3	99.3	99.2	99.2	99.2	99.2	99.3	99.3	99.2	99.2	99.2	99.2	99.2	99.2	99.2	94.9	99.2	99.2	99.2	99.2	99.2	99.2	99.3	99.3	99.2	99.2	99.2	99.2	99.2	97.9	99.3	98.8	99	97	94.6
OP823470|2019-05-06	99.3	99.3	99.3	99.4	99.2	99.3	99.3	99.3	99.3	99.3	99.3	99.3	99.3	99.3	99.3	99.3	99.3	99.3	99.3	99.3	99.3	99.3	99.3	99.3	99.3	99.3	99.3	99.3	99.3	94.9	99.2	99.3	99.3	99.3	99.3	99.3	99.3	99.3	99.3	99.2	99	99.3	99.3	98	99.3	98.8	99	97	94.6
OL704270|2017-11-18	99.3	99.3	99.3	99.4	99.3	99.4	99.3	99.3	99.3	99.3	99.3	99.3	99.4	99.4	99.4	99.3	99.3	99.3	99.3	99.3	99.3	99.3	99.3	99.3	99.3	99.3	99.3	99.3	99.3	94.9	99.3	99.3	99.3	99.3	99.3	99.3	99.4	99.4	99.3	99.3	99.3	99.3	99.3	98	99.4	98.8	99.1	97	94.6
OL704314|2018-11-17	99.3	99.3	99.3	99.4	99.3	99.4	99.4	99.4	99.4	99.3	99.3	99.3	99.4	99.4	99.4	99.4	99.3	99.4	99.3	99.4	99.3	99.3	99.3	99.3	99.3	99.3	99.3	99.3	99.3	94.9	99.3	99.3	99.3	99.3	99.3	99.3	99.4	99.4	99.3	99.3	99.3	99.3	99.3	98	99.4	98.8	99.1	97	94.6
OL704385|2019-10-10	96.1	96.1	96.1	96	96.1	96.1	96.1	96.1	96.1	96.1	96.1	96.1	96.1	96.1	96.1	96.1	96.1	96.1	96.1	96.1	96.1	96.1	96.1	96.1	96.1	96.1	96.1	96.1	96.1	91.4	96	96	96.1	96.1	96.1	96.1	96.1	96.1	96.1	96	96.1	96.1	96.1	94.7	96.1	95.6	95.8	93.8	91.3
OL704253|2017-07-21	99.3	99.3	99.3	99.4	99.3	99.4	99.3	99.3	99.3	99.3	99.3	99.3	99.4	99.3	99.3	99.3	99.3	99.3	99.3	99.3	99.3	99.3	99.3	99.3	99.3	99.3	99.3	99.3	99.3	94.9	99.3	99.3	99.3	99.3	99.3	99.3	99.3	99.3	99.3	99.2	99.3	99.3	99.3	98	99.3	98.8	99	97	94.6
OL704254|2017-07-05	95.5	95.5	95.6	95.4	95.5	95.6	95.6	95.6	95.6	95.5	95.6	95.6	95.6	95.6	95.6	95.6	95.5	95.6	95.5	95.6	95.6	95.6	95.6	95.5	95.5	95.6	95.5	95.5	95.6	90.9	95.5	95.5	95.5	95.6	95.5	95.6	95.6	95.6	95.6	95.5	95.6	95.5	95.6	94.2	95.6	95	95.3	93.3	90.8
OL704316|2018-11-17	99.1	99.1	99.1	99.2	99.1	99.2	99.2	99.2	99.2	99.1	99.1	99.1	99.2	99.2	99.2	99.2	99.1	99.2	99.1	99.2	99.1	99.1	99.1	99.1	99.1	99.1	99.1	99.1	99.1	94.7	99.1	99.1	99.1	99.1	99.1	99.1	99.2	99.2	99.1	99.1	99.1	99.1	99.1	97.8	99.2	98.6	98.9	96.8	94.4
OL704266|2017-11-18	99.3	99.3	99.3	99.4	99.2	99.3	99.3	99.3	99.3	99.3	99.3	99.3	99.3	99.3	99.3	99.3	99.3	99.3	99.3	99.3	99.3	99.3	99.3	99.3	99.3	99.3	99.3	99.2	99.3	94.9	99.2	99.3	99.3	99.3	99.3	99.3	99.3	99.3	99.3	99.2	99.3	99.3	99.3	97.9	99.3	98.8	99	97	94.6
OL704345|2017-11-18	99.3	99.3	99.3	99.4	99.2	99.3	99.3	99.3	99.3	99.3	99.3	99.3	99.3	99.3	99.3	99.3	99.3	99.3	99.3	99.3	99.3	99.3	99.3	99.3	99.3	99.3	99.3	99.3	99.3	94.9	99.2	99.3	99.3	99.3	99.3	99.3	99.3	99.3	99.3	99.2	99.3	99.3	99.3	98	99.3	98.8	99	97	94.6
OL704337|2019-05-31*	99	99	99	99	99	99	99	99	99	99	99	99	99	99	99	99	99	99	99	99	99	99	99	99	99	99	99	99	99	94.5	98.9	98.9	99	99	99	99	99	99	99	98.9	99	99	99	97.6	99	98.5	98.7	96.7	94.3
OL704393|2019-11-16	99.3	99.3	99.3	99.4	99.2	99.3	99.3	99.3	99.3	99.3	99.3	99.3	99.3	99.3	99.3	99.3	99.3	99.3	99.3	99.3	99.3	99.3	99.3	99.3	99.3	99.3	99.3	99.2	99.3	94.9	99.2	99.3	99.3	99.3	99.3	99.3	99.3	99.3	99.3	99.2	99.3	99.3	99.3	97.9	99.3	98.8	99	97	94.6
OL704363|2017-11-19	99.2	99.2	99.3	99.3	99.2	99.3	99.3	99.3	99.3	99.2	99.2	99.3	99.3	99.3	99.3	99.3	99.3	99.2	99.3	99.2	99.3	99.2	99.2	99.2	99.2	99.2	99.2	99.2	99.2	94.9	99.2	99.3	99.3	99.3	99.2	99.3	99.3	99.3	99.3	99.2	99.3	99.2	99.2	97.9	99.3	98.8	99	97	94.6
OL704269|2017-11-19	99.2	99.2	99.2	99.3	99.2	99.3	99.3	99.3	99.3	99.2	99.2	99.2	99.3	99.3	99.3	99.3	99.2	99.2	99.2	99.2	99.2	99.2	99.2	99.2	99.2	99.2	99.2	99.2	99.2	94.9	99.2	99.3	99.2	99.2	99.2	99.2	99.3	99.3	99.3	99.2	99.3	99.2	99.2	97.9	99.3	98.8	99	97	94.6
OL704360|2017-11-18	99.3	99.3	99.3	99.4	99.3	99.4	99.3	99.3	99.3	99.3	99.3	99.3	99.4	99.4	99.3	99.3	99.3	99.3	99.3	99.3	99.3	99.3	99.3	99.3	99.3	99.3	99.3	99.3	99.3	94.9	99.3	99.3	99.3	99.3	99.3	99.3	99.4	99.4	99.3	99.3	99.3	99.3	99.3	98.1	99.3	98.8	99	97	94.9
OL704265|2015-10-21	99.3	99.3	99.3	99.4	99.3	99.4	99.4	99.4	99.4	99.3	99.3	99.3	99.4	99.4	99.4	99.4	99.3	99.3	99.3	99.3	99.4	99.3	99.3	99.3	99.3	99.3	99.3	99.3	99.3	95	99.3	99.3	99.3	99.3	99.3	99.3	99.4	99.4	99.4	99.3	99.4	99.3	99.3	98	99.4	98.9	99.1	97	94.6
OL704283|2014-10-28	99.3	99.3	99.3	99.4	99.3	99.3	99.3	99.3	99.3	99.3	99.3	99.3	99.4	99.3	99.3	99.3	99.3	99.3	99.3	99.3	99.3	99.3	99.3	99.3	99.3	99.3	99.3	99.3	99.3	94.9	99.3	99.3	99.3	99.3	99.3	99.3	99.4	99.3	99.3	99.3	99.3	99.3	99.3	98	99.3	98.8	99	97	94.6
OL704282|2014-10-28	99.3	99.3	99.3	99.4	99.2	99.3	99.3	99.3	99.3	99.3	99.3	99.3	99.4	99.3	99.3	99.3	99.3	99.3	99.3	99.3	99.3	99.3	99.3	99.3	99.3	99.3	99.3	99.3	99.3	94.9	99.3	99.3	99.3	99.3	99.3	99.3	99.3	99.3	99.3	99.3	99.3	99.3	99.3	98	99.3	98.8	99	97	94.6
OL704284|2014-10-28	99.3	99.3	99.3	99.4	99.2	99.3	99.3	99.3	99.3	99.3	99.3	99.3	99.4	99.3	99.3	99.3	99.3	99.3	99.3	99.3	99.3	99.3	99.3	99.3	99.3	99.3	99.3	99.3	99.3	94.9	99.3	99.3	99.3	99.3	99.3	99.3	99.3	99.3	99.3	99.3	99.3	99.3	99.3	98	99.3	98.8	99	97	94.6
OL704281|2014-10-28	99.3	99.3	99.3	99.4	99.3	99.4	99.4	99.4	99.3	99.3	99.3	99.3	99.4	99.4	99.4	99.3	99.3	99.3	99.3	99.3	99.4	99.3	99.3	99.3	99.3	99.3	99.3	99.3	99.3	94.9	99.3	99.3	99.3	99.3	99.3	99.3	99.4	99.4	99.3	99.3	99.3	99.3	99.3	98	99.4	98.8	99.1	97	94.6
OL704350|2018-11-06	99.3	99.3	99.3	99.4	99.2	99.3	99.3	99.3	99.3	99.3	99.3	99.3	99.3	99.3	99.3	99.3	99.3	99.3	99.3	99.3	99.3	99.3	99.3	99.3	99.3	99.3	99.3	99.2	99.3	94.9	99.2	99.3	99.3	99.3	99.3	99.3	99.3	99.3	99.3	99.2	99.3	99.3	99.3	97.9	99.3	98.8	99	97	94.6
OL704369|2017-11-09	99.3	99.3	99.3	99.4	99.3	99.3	99.3	99.3	99.3	99.3	99.3	99.3	99.3	99.3	99.3	99.3	99.3	99.3	99.3	99.3	99.3	99.3	99.3	99.3	99.3	99.3	99.3	99.3	99.3	94.9	99.2	99.3	99.3	99.3	99.3	99.3	99.3	99.3	99.3	99.2	99.3	99.3	99.3	97.9	99.3	98.8	99	97	94.6
OL704370|2017-11-09*	98.6	98.6	98.6	98.6	98.5	98.6	98.6	98.6	98.6	98.5	98.6	98.6	98.6	98.6	98.6	98.6	98.5	98.6	98.5	98.6	98.6	98.6	98.6	98.5	98.5	98.6	98.5	98.5	98.6	94.1	98.5	98.5	98.5	98.5	98.5	98.6	98.6	98.6	98.6	98.5	98.6	98.5	98.5	97.2	98.6	98.1	98.3	96.2	93.8
OL704371|2017-11-09*	98.9	98.9	98.9	98.9	98.8	98.9	98.9	98.9	98.9	98.9	98.9	98.9	98.9	98.9	98.9	98.9	98.9	98.9	98.9	98.9	98.9	98.9	98.9	98.8	98.9	98.9	98.9	98.9	98.9	94.5	98.8	98.8	98.9	98.9	98.8	98.9	98.9	98.9	98.9	98.8	98.9	98.9	98.9	97.5	98.9	98.4	98.6	96.6	94.2
OL704381|2019-10-25	99.3	99.3	99.3	99.4	99.3	99.4	99.3	99.3	99.3	99.3	99.3	99.3	99.4	99.4	99.4	99.3	99.3	99.3	99.3	99.3	99.3	99.3	99.3	99.3	99.3	99.3	99.3	99.3	99.3	94.9	99.3	99.3	99.3	99.3	99.3	99.3	99.4	99.3	99.3	99.3	99.3	99.3	99.3	98	99.3	98.8	99.1	97	94.6
OL704276|2017-10-28	99.3	99.3	99.3	99.4	99.3	99.4	99.3	99.3	99.3	99.3	99.3	99.3	99.4	99.4	99.4	99.3	99.3	99.3	99.3	99.3	99.3	99.3	99.3	99.3	99.3	99.3	99.3	99.3	99.3	94.9	99.3	99.3	99.3	99.3	99.3	99.3	99.4	99.4	99.3	99.3	99.3	99.3	99.3	98	99.4	98.8	99.1	97	94.6
OL704279|2014-11-15	99.3	99.3	99.3	99.4	99.3	99.4	99.3	99.3	99.3	99.3	99.3	99.3	99.4	99.4	99.4	99.3	99.3	99.3	99.3	99.3	99.3	99.3	99.3	99.3	99.3	99.3	99.3	99.3	99.3	94.9	99.3	99.3	99.3	99.3	99.3	99.3	99.4	99.4	99.3	99.3	99.3	99.3	99.3	98	99.4	98.8	99.1	97	94.6
OL704286|2015-11-21	99.3	99.3	99.3	99.4	99.3	99.3	99.3	99.3	99.3	99.3	99.3	99.3	99.3	99.3	99.3	99.3	99.3	99.3	99.3	99.3	99.3	99.3	99.3	99.3	99.3	99.3	99.3	99.3	99.3	94.9	99.2	99.3	99.3	99.3	99.3	99.3	99.3	99.3	99.3	99.3	99.3	99.3	99.3	98	99.3	98.8	99	97	94.6
OL704288|2015-11-22	99.3	99.3	99.3	99.4	99.3	99.3	99.3	99.3	99.3	99.3	99.3	99.3	99.3	99.3	99.3	99.3	99.3	99.3	99.3	99.3	99.3	99.3	99.3	99.3	99.3	99.3	99.3	99.3	99.3	94.9	99.2	99.3	99.3	99.3	99.3	99.3	99.3	99.3	99.3	99.2	99.3	99.3	99.3	97.9	99.3	98.8	99	97	94.6
OL704277|2012-11-16	99.3	99.3	99.3	99.4	99.3	99.4	99.3	99.3	99.3	99.3	99.3	99.3	99.4	99.4	99.3	99.3	99.3	99.3	99.3	99.3	99.3	99.3	99.3	99.3	99.3	99.3	99.3	99.3	99.3	94.9	99.3	99.3	99.3	99.3	99.3	99.3	99.4	99.3	99.3	99.3	99.3	99.3	99.3	98	99.3	98.8	99.1	97	94.6
OL704394|2019-11-16	99.3	99.3	99.3	99.4	99.3	99.4	99.3	99.3	99.3	99.3	99.3	99.3	99.4	99.4	99.4	99.3	99.3	99.3	99.3	99.3	99.3	99.3	99.3	99.3	99.3	99.3	99.3	99.3	99.3	94.9	99.3	99.3	99.3	99.3	99.3	99.3	99.4	99.4	99.3	99.3	99.3	99.3	99.3	98	99.4	98.8	99.1	97	94.6
OL704300|2019-05-07	99.3	99.3	99.3	99.4	99.3	99.4	99.4	99.4	99.4	99.3	99.3	99.3	99.4	99.4	99.4	99.4	99.3	99.4	99.3	99.4	99.3	99.3	99.3	99.3	99.3	99.3	99.3	99.3	99.3	94.9	99.3	99.3	99.3	99.3	99.3	99.3	99.4	99.4	99.3	99.3	99.3	99.3	99.3	98	99.4	98.8	99.1	97	94.6
OL704315|2018-11-18*	98.7	98.7	98.7	99.1	98.7	98.7	98.7	98.7	98.7	98.7	98.7	98.7	98.7	98.7	98.7	98.7	98.7	98.7	98.7	98.7	98.7	98.7	98.7	98.7	98.7	98.7	98.7	98.7	98.7	94.6	98.6	98.6	98.7	98.7	98.7	98.7	98.7	98.7	98.7	98.6	98.7	98.7	98.7	97.3	98.7	98.2	98.4	96.4	93.9
OL704295|2019-04-17	99.3	99.4	99.3	99.4	99.3	99.4	99.4	99.4	99.4	99.3	99.3	99.3	99.4	99.4	99.4	99.4	99.3	99.3	99.3	99.3	99.4	99.3	99.3	99.3	99.3	99.3	99.3	99.3	99.3	94.9	99.3	99.3	99.4	99.4	99.4	99.4	99.4	99.4	99.4	99.3	99.4	99.3	99.3	98	99.4	98.9	99.1	97	94.6
OL704299|2019-05-22	99.4	99.4	99.4	99.4	99.3	99.4	99.4	99.4	99.4	99.4	99.4	99.4	99.4	99.4	99.4	99.4	99.4	99.4	99.3	99.4	99.4	99.4	99.4	99.3	99.4	99.4	99.4	99.4	99.4	94.9	99.3	99.3	99.4	99.4	99.4	99.4	99.4	99.4	99.4	99.3	99.4	99.4	99.4	98	99.4	98.9	99.1	97	94.6
OL704391|2019-11-16	99.3	99.3	99.3	99.3	99.2	99.3	99.3	99.3	99.3	99.2	99.3	99.3	99.3	99.3	99.3	99.3	99.2	99.3	99.2	99.3	99.3	99.3	99.3	99.2	99.2	99.3	99.2	99.2	99.3	94.9	99.2	99.2	99.2	99.2	99.2	99.2	99.3	99.3	99.3	99.2	99.3	99.2	99.2	97.9	99.3	98.8	99	97	94.5
OL704342|2014-11-25	99.1	99.1	99.1	99.1	99	99.1	99.1	99.1	99.1	99.1	99.1	99.1	99.1	99.1	99.1	99.1	99.1	99.1	99.1	99.1	99.1	99.1	99.1	99	99.1	99.1	99.1	99.1	99.1	94.7	99	99	99.1	99.1	99	99	99.1	99.1	99.1	99	99.1	99.1	99.1	97.7	99.1	98.6	98.8	96.8	94.3
OL704272|2017-11-08	99.3	99.3	99.3	99.4	99.3	99.4	99.3	99.3	99.3	99.3	99.3	99.3	99.4	99.4	99.4	99.3	99.3	99.3	99.3	99.3	99.3	99.3	99.3	99.3	99.3	99.3	99.3	99.3	99.3	94.9	99.3	99.3	99.3	99.3	99.3	99.3	99.4	99.4	99.3	99.3	99.3	99.3	99.3	98	99.4	98.8	99.1	97	94.6
OL704331|2019-01-08	99.3	99.3	99.3	99.4	99.3	99.4	99.3	99.3	99.3	99.3	99.3	99.3	99.4	99.4	99.4	99.3	99.3	99.3	99.3	99.3	99.3	99.3	99.3	99.3	99.3	99.3	99.3	99.3	99.3	94.9	99.3	99.3	99.3	99.3	99.3	99.3	99.4	99.4	99.3	99.3	99.3	99.3	99.3	98	99.3	98.8	99.1	97	94.6
OL704356|2018-06-06	99.3	99.3	99.3	99.4	99.3	99.4	99.4	99.4	99.4	99.3	99.3	99.3	99.4	99.4	99.4	99.4	99.3	99.4	99.3	99.4	99.3	99.3	99.3	99.3	99.3	99.4	99.3	99.3	99.3	94.9	99.3	99.3	99.3	99.3	99.3	99.3	99.4	99.4	99.4	99.3	99.4	99.3	99.3	98	99.4	98.8	99.1	97	94.6
MT996002|2018	99.3	99.3	99.3	99.4	99.2	99.3	99.3	99.3	99.3	99.3	99.3	99.3	99.3	99.3	99.3	99.3	99.3	99.3	99.3	99.3	99.3	99.3	99.3	99.2	99.3	99.3	99.3	99.3	99.3	94.9	99.2	99.3	99.3	99.3	99.2	99.3	99.3	99.3	99.3	99.2	99.3	99.2	99.3	99.2	99.3	98.7	99	96.8	94.7
OR130289	99.2	99.2	99.2	99.3	99.2	99.2	99.2	99.2	99.2	99.2	99.2	99.2	99.2	99.2	99.2	99.2	99.2	99.2	99.2	99.2	99.2	99.2	99.2	99.2	99.2	99.2	99.2	99.2	99.2	94.8	99.1	99.2	99.2	99.2	99.2	99.2	99.2	99.2	99.2	99.1	99.2	99.2	99.2	97.8	99.2	98.7	98.9	96.9	94.5
OL704359|2017-11-01	99.3	99.3	99.3	99.3	99.2	99.3	99.3	99.3	99.3	99.3	99.3	99.3	99.3	99.3	99.3	99.3	99.3	99.3	99.2	99.3	99.3	99.3	99.3	99.2	99.3	99.3	99.3	99.3	99.3	94.8	99.2	99.2	99.3	99.3	99.2	99.2	99.3	99.3	99.3	99.2	99.3	99.2	99.2	97.9	99.3	98.8	99	97	94.5
OL704280|2014-11-16	99.3	99.3	99.3	99.4	99.2	99.3	99.3	99.3	99.3	99.3	99.3	99.3	99.3	99.3	99.3	99.3	99.3	99.3	99.3	99.3	99.3	99.3	99.3	99.2	99.3	99.3	99.3	99.2	99.2	94.9	99.2	99.2	99.3	99.3	99.3	99.3	99.3	99.3	99.3	99.2	99.3	99.2	99.2	97.9	99.3	98.8	99	97	94.6
OL704383|2019-11-05*	93.6	93.6	93.6	93.8	93.6	93.7	93.6	93.6	93.6	93.6	93.6	93.6	93.7	93.7	93.6	93.6	93.6	93.6	93.6	93.6	93.6	93.6	93.6	93.6	93.6	93.6	93.6	93.6	93.6	89.7	93.6	93.6	93.6	93.6	93.6	93.6	93.6	93.6	93.6	93.6	93.6	93.6	93.6	92.2	93.6	93.1	93.3	91.3	89.2
OL704116|2014-10-29	99.3	99.3	99.2	99.4	99.2	99.3	99.3	99.3	99.3	99.3	99.3	99.3	99.3	99.3	99.3	99.3	99.3	99.3	99.3	99.3	99.3	99.3	99.3	99.3	99.3	99.3	99.3	99.2	99.3	94.9	99.2	99.2	99.3	99.3	99.2	99.3	99.3	99.3	99.3	99.2	99	99.2	99.2	97.9	99.3	98.8	99	97	94.5
OL704117|2014-10-29	99.3	99.3	99.2	99.4	99.2	99.3	99.3	99.3	99.3	99.3	99.3	99.3	99.3	99.3	99.3	99.3	99.3	99.3	99.3	99.3	99.3	99.3	99.3	99.3	99.3	99.3	99.3	99.2	99.3	94.9	99.2	99.2	99.3	99.3	99.2	99.3	99.3	99.3	99.3	99.2	99	99.2	99.2	97.9	99.3	98.8	99	97	94.5
OL704149|2010-11-01	99.3	99.3	99.3	99.4	99.3	99.3	99.3	99.3	99.3	99.3	99.3	99.3	99.4	99.3	99.3	99.3	99.3	99.3	99.3	99.3	99.3	99.3	99.3	99.3	99.3	99.3	99.3	99.3	99.3	94.9	99.3	99.3	99.3	99.3	99.3	99.3	99.3	99.3	99.3	99.2	99	99.3	99.3	98	99.3	98.8	99	97	94.6
KU886216|2010	99.3	99.3	99.3	99.4	99.3	99.3	99.3	99.3	99.3	99.3	99.3	99.3	99.3	99.3	99.3	99.3	99.3	99.3	99.3	99.3	99.3	99.3	99.3	99.3	99.3	99.3	99.3	99.3	99.3	94.9	99.3	99.3	99.3	99.3	99.3	99.3	99.3	99.3	99.3	99.2	99.3	99.2	99.3	97.9	99.3	98.8	99	97	94.6
OL704150|2008-11-01	99.3	99.3	99.3	99.4	99.3	99.4	99.4	99.3	99.4	99.3	99.3	99.3	99.4	99.4	99.4	99.3	99.3	99.3	99.3	99.3	99.3	99.3	99.3	99.3	99.3	99.3	99.3	99.3	99.3	95	99.3	99.3	99.3	99.3	99.3	99.3	99.4	99.4	99.4	99.3	99.1	99.3	99.3	98	99.4	98.9	99.1	97.1	94.6
OL704158|2011-11-09	99.3	99.3	99.3	99.4	99.3	99.4	99.3	99.3	99.3	99.3	99.3	99.3	99.4	99.4	99.3	99.3	99.3	99.3	99.3	99.3	99.3	99.3	99.3	99.3	99.3	99.3	99.3	99.3	99.3	94.9	99.3	99.3	99.3	99.3	99.3	99.3	99.4	99.3	99.3	99.3	99	99.3	99.3	98	99.4	98.8	99.1	97	94.6
OL704166|2011-10-18	99.3	99.3	99.3	99.4	99.2	99.3	99.3	99.3	99.3	99.3	99.3	99.3	99.3	99.3	99.3	99.3	99.3	99.3	99.3	99.3	99.3	99.3	99.3	99.3	99.3	99.3	99.3	99.3	99.3	94.9	99.2	99.3	99.3	99.3	99.3	99.3	99.3	99.3	99.3	99.2	99	99.3	99.3	98	99.3	98.8	99	97	94.6
OL704170|2011-10-18	99.3	99.3	99.3	99.4	99.2	99.3	99.3	99.3	99.3	99.3	99.3	99.3	99.3	99.3	99.3	99.3	99.3	99.3	99.3	99.3	99.3	99.3	99.3	99.3	99.3	99.3	99.3	99.3	99.3	94.9	99.2	99.3	99.3	99.3	99.3	99.3	99.3	99.3	99.3	99.2	99	99.3	99.3	98	99.3	98.8	99	97	94.6
OL704172|2011-10-28	99.3	99.3	99.3	99.4	99.2	99.3	99.3	99.3	99.3	99.3	99.3	99.3	99.3	99.3	99.3	99.3	99.3	99.3	99.3	99.3	99.3	99.3	99.3	99.3	99.3	99.3	99.3	99.3	99.3	94.9	99.2	99.3	99.3	99.3	99.3	99.3	99.3	99.3	99.3	99.2	99	99.3	99.3	98	99.3	98.8	99	97	94.6
OL704171|2011-10-18	99.3	99.3	99.3	99.4	99.2	99.3	99.3	99.3	99.3	99.3	99.3	99.3	99.3	99.3	99.3	99.3	99.3	99.3	99.3	99.3	99.3	99.3	99.3	99.3	99.3	99.3	99.3	99.3	99.3	94.9	99.2	99.3	99.3	99.3	99.3	99.3	99.3	99.3	99.3	99.2	99	99.3	99.3	98	99.3	98.8	99	97	94.6
OL704167|2011-10-18	99.3	99.3	99.3	99.4	99.2	99.3	99.3	99.3	99.3	99.3	99.3	99.3	99.3	99.3	99.3	99.3	99.3	99.3	99.3	99.3	99.3	99.3	99.3	99.3	99.3	99.3	99.3	99.3	99.3	94.9	99.2	99.3	99.3	99.3	99.3	99.3	99.3	99.3	99.3	99.2	99	99.3	99.3	98	99.3	98.8	99	97	94.6
OL704168|2011-10-18	99.3	99.3	99.3	99.4	99.2	99.3	99.3	99.3	99.3	99.3	99.3	99.3	99.3	99.3	99.3	99.3	99.3	99.3	99.3	99.3	99.3	99.3	99.3	99.3	99.3	99.3	99.3	99.3	99.3	94.9	99.2	99.3	99.3	99.3	99.3	99.3	99.3	99.3	99.3	99.2	99	99.3	99.3	98	99.3	98.8	99	97	94.6
OL704151|2008-11-01	99.3	99.3	99.3	99.4	99.2	99.3	99.3	99.3	99.3	99.3	99.3	99.3	99.4	99.3	99.3	99.3	99.3	99.3	99.3	99.3	99.3	99.3	99.3	99.3	99.3	99.3	99.3	99.3	99.3	94.9	99.2	99.3	99.3	99.3	99.3	99.3	99.3	99.3	99.3	99.2	99	99.3	99.3	98	99.3	98.8	99	97	94.6
OL704169|2011-10-18	99.3	99.3	99.3	99.4	99.2	99.3	99.3	99.3	99.3	99.3	99.3	99.3	99.3	99.3	99.3	99.3	99.3	99.3	99.3	99.3	99.3	99.3	99.3	99.3	99.3	99.3	99.3	99.3	99.3	94.9	99.2	99.3	99.3	99.3	99.3	99.3	99.3	99.3	99.3	99.2	99.3	99.3	99.3	98	99.3	98.8	99	97	94.6
OL704152|2010-11-02	99.3	99.3	99.3	99.4	99.2	99.3	99.3	99.3	99.3	99.3	99.3	99.3	99.3	99.3	99.3	99.3	99.3	99.3	99.3	99.3	99.3	99.3	99.3	99.3	99.3	99.3	99.3	99.3	99.3	94.9	99.2	99.3	99.3	99.3	99.3	99.3	99.3	99.3	99.3	99.2	99	99.3	99.3	98	99.3	98.8	99	97	94.6
OL704162|2011-04-27	99.3	99.3	99.3	99.4	99.3	99.3	99.3	99.3	99.3	99.3	99.3	99.3	99.4	99.3	99.3	99.3	99.3	99.3	99.3	99.3	99.3	99.3	99.3	99.3	99.3	99.3	99.3	99.3	99.3	94.9	99.3	99.3	99.3	99.3	99.3	99.3	99.4	99.3	99.3	99.3	99	99.3	99.3	98	99.4	98.8	99.1	97	94.6
OL704163|2011-04-27	99.3	99.3	99.3	99.4	99.3	99.3	99.3	99.3	99.3	99.3	99.3	99.3	99.4	99.3	99.3	99.3	99.3	99.3	99.3	99.3	99.3	99.3	99.3	99.3	99.3	99.3	99.3	99.3	99.3	94.9	99.3	99.3	99.3	99.3	99.3	99.3	99.4	99.3	99.3	99.3	99	99.3	99.3	98	99.4	98.8	99.1	97	94.6
OL704173|2011-10-25	99.3	99.3	99.3	99.4	99.2	99.3	99.3	99.3	99.3	99.3	99.3	99.3	99.3	99.3	99.3	99.3	99.3	99.3	99.3	99.3	99.3	99.3	99.3	99.3	99.3	99.3	99.2	99.2	99.3	94.9	99.2	99.3	99.3	99.3	99.3	99.3	99.3	99.3	99.3	99.2	99	99.3	99.3	97.9	99.3	98.8	99	97	94.6
OL704174|2011-10-25	99.3	99.3	99.3	99.4	99.2	99.3	99.3	99.3	99.3	99.3	99.3	99.3	99.3	99.3	99.3	99.3	99.3	99.3	99.3	99.3	99.3	99.3	99.3	99.3	99.3	99.3	99.2	99.2	99.3	94.9	99.2	99.3	99.3	99.3	99.3	99.3	99.3	99.3	99.3	99.2	99	99.3	99.3	97.9	99.3	98.8	99	97	94.6
OL704177|2012-04-05	99.3	99.3	99.3	99.4	99.2	99.3	99.3	99.3	99.3	99.3	99.2	99.3	99.3	99.3	99.3	99.3	99.3	99.3	99.3	99.3	99.3	99.3	99.3	99.2	99.3	99.3	99.2	99.2	99.2	94.9	99.2	99.3	99.3	99.3	99.2	99.3	99.3	99.3	99.3	99.2	99	99.2	99.2	97.9	99.3	98.8	99	97	94.6
OL704175|2011-11-09	99.3	99.3	99.3	99.4	99.2	99.3	99.3	99.3	99.3	99.3	99.3	99.3	99.3	99.3	99.3	99.3	99.3	99.3	99.3	99.3	99.3	99.3	99.3	99.3	99.3	99.3	99.2	99.2	99.3	94.9	99.2	99.3	99.3	99.3	99.3	99.3	99.3	99.3	99.3	99.2	99	99.3	99.3	97.9	99.3	98.8	99	97	94.6
OL704176|2011-11-09	99.3	99.3	99.3	99.4	99.2	99.3	99.3	99.3	99.3	99.3	99.3	99.3	99.3	99.3	99.3	99.3	99.3	99.3	99.3	99.3	99.3	99.3	99.3	99.3	99.3	99.3	99.2	99.2	99.3	94.9	99.2	99.3	99.3	99.3	99.3	99.3	99.3	99.3	99.3	99.2	99	99.3	99.3	97.9	99.3	98.8	99	97	94.6
OL704178|2012-04-05	99.3	99.3	99.2	99.4	99.2	99.3	99.3	99.3	99.3	99.2	99.2	99.2	99.3	99.3	99.3	99.3	99.2	99.2	99.3	99.2	99.3	99.2	99.2	99.2	99.2	99.2	99.2	99.2	99.2	94.9	99.2	99.2	99.3	99.2	99.2	99.2	99.3	99.3	99.3	99.2	99	99.2	99.2	97.9	99.3	98.8	99	97	94.5
OL704179|2012-04-05	99.2	99.3	99.2	99.4	99.2	99.3	99.3	99.3	99.3	99.2	99.2	99.2	99.3	99.3	99.3	99.3	99.3	99.2	99.2	99.2	99.3	99.2	99.2	99.2	99.2	99.2	99.2	99.2	99.2	94.9	99.2	99.3	99.3	99.3	99.2	99.2	99.3	99.3	99.3	99.2	99	99.2	99.2	97.9	99.3	98.8	99	97	94.5
OL704128|2015-10-22	99.3	99.3	99.3	99.4	99.2	99.3	99.3	99.3	99.3	99.3	99.3	99.3	99.3	99.3	99.3	99.3	99.3	99.3	99.3	99.3	99.3	99.3	99.3	99.3	99.3	99.3	99.3	99.2	99.3	94.9	99.2	99.3	99.3	99.3	99.3	99.3	99.3	99.3	99.3	99.2	99	99.3	99.3	98	99.3	98.8	99	97	94.6
OL704127|2013-06-12	99.2	99.3	99.2	99.3	99.2	99.3	99.2	99.2	99.3	99.2	99.2	99.2	99.3	99.3	99.3	99.2	99.3	99.2	99.2	99.2	99.2	99.2	99.2	99.2	99.2	99.2	99.2	99.2	99.2	94.9	99.2	99.2	99.3	99.2	99.2	99.2	99.3	99.3	99.3	99.2	98.9	99.2	99.2	97.9	99.3	98.8	99	97	94.5
OL704122|2014-05-02	99.3	99.3	99.3	99.4	99.2	99.3	99.3	99.3	99.3	99.3	99.3	99.3	99.3	99.3	99.3	99.3	99.3	99.3	99.3	99.3	99.3	99.3	99.3	99.3	99.3	99.3	99.3	99.3	99.3	94.9	99.2	99.3	99.3	99.3	99.3	99.3	99.3	99.3	99.3	99.2	99	99.3	99.3	98	99.3	98.8	99	97	94.6
OP823461|2019-05-07	99.3	99.3	99.3	99.4	99.3	99.4	99.3	99.3	99.3	99.3	99.3	99.3	99.4	99.4	99.3	99.3	99.3	99.3	99.3	99.3	99.3	99.3	99.3	99.3	99.3	99.3	99.3	99.3	99.3	94.9	99.3	99.3	99.3	99.3	99.3	99.3	99.4	99.3	99.3	99.3	99.1	99.3	99.3	98	99.3	98.8	99.1	97	94.6
OP823462|2019-05-06	99.3	99.3	99.3	99.4	99.2	99.3	99.3	99.3	99.3	99.3	99.3	99.3	99.3	99.3	99.3	99.3	99.3	99.3	99.3	99.3	99.3	99.3	99.3	99.3	99.3	99.3	99.3	99.3	99.3	94.9	99.2	99.2	99.3	99.3	99.3	99.3	99.3	99.3	99.3	99.2	99	99.3	99.3	98	99.3	98.8	99	97	94.6
OP823463|2019-05-06	99.3	99.3	99.3	99.3	99.2	99.3	99.3	99.3	99.3	99.3	99.3	99.3	99.3	99.3	99.3	99.3	99.3	99.3	99.3	99.3	99.3	99.3	99.3	99.3	99.3	99.3	99.2	99.3	99.3	94.9	99.2	99.2	99.3	99.3	99.2	99.3	99.3	99.3	99.3	99.2	99	99.3	99.3	97.9	99.3	98.8	99	97	94.6
OL704250|2017-07-20	99.3	99.3	99.3	99.4	99.3	99.4	99.3	99.3	99.3	99.3	99.3	99.3	99.4	99.4	99.3	99.3	99.3	99.3	99.3	99.3	99.3	99.3	99.3	99.3	99.3	99.3	99.3	99.3	99.3	94.9	99.3	99.3	99.3	99.3	99.3	99.3	99.4	99.4	99.3	99.3	99.3	99.3	99.3	98	99.3	98.8	99	97	94.6
OL704297|2019-05-22	90.3	90.3	90.3	89.9	90.3	90.3	90.3	90.3	90.3	90.3	90.3	90.3	90.3	90.3	90.3	90.3	90.3	90.3	90.3	90.3	90.3	90.3	90.3	90.3	90.3	90.3	90.3	90.3	90.3	85.5	90.3	90.3	90.3	90.3	90.3	90.3	90.4	90.3	90.3	90.3	90.3	90.3	90.3	89	90.3	89.8	90.1	88	86.7
OL704298|2019-05-22	99.3	99.3	99.3	99.4	99.3	99.4	99.3	99.4	99.4	99.3	99.3	99.3	99.4	99.4	99.4	99.4	99.3	99.4	99.3	99.3	99.3	99.3	99.3	99.3	99.3	99.3	99.3	99.3	99.3	94.9	99.3	99.3	99.3	99.3	99.3	99.3	99.4	99.4	99.3	99.3	99.3	99.3	99.3	98	99.4	98.8	99.1	97	94.6
OL704303|2019-04-22	99.3	99.3	99.3	99.4	99.3	99.4	99.3	99.3	99.4	99.3	99.3	99.3	99.4	99.4	99.4	99.3	99.3	99.3	99.3	99.3	99.3	99.3	99.3	99.3	99.3	99.3	99.3	99.3	99.3	94.9	99.3	99.3	99.3	99.3	99.3	99.3	99.4	99.4	99.3	99.3	99.3	99.3	99.3	98	99.3	98.8	99.1	97	94.6
OL704392|2019-11-16	99.3	99.3	99.3	99.4	99.3	99.4	99.3	99.3	99.3	99.3	99.3	99.3	99.4	99.4	99.3	99.3	99.3	99.3	99.3	99.3	99.3	99.3	99.3	99.3	99.3	99.3	99.3	99.3	99.3	94.9	99.3	99.3	99.3	99.3	99.3	99.3	99.3	99.3	99.3	99.3	99.3	99.3	99.3	98	99.3	98.8	99	97	94.6
OL704365|2017-11-09	99.3	99.3	99.3	99.3	99.3	99.3	99.3	99.3	99.3	99.3	99.3	99.3	99.3	99.3	99.3	99.3	99.3	99.3	99.3	99.3	99.3	99.3	99.3	99.2	99.3	99.3	99.3	99.3	99.3	94.8	99.2	99.2	99.3	99.3	99.3	99.3	99.3	99.3	99.3	99.2	99.3	99.3	99.3	97.9	99.3	98.8	99	97	94.5
OL704305|2019-05-15	99.3	99.3	99.3	99.3	99.2	99.3	99.3	99.3	99.3	99.3	99.3	99.3	99.3	99.3	99.3	99.3	99.3	99.3	99.2	99.3	99.3	99.3	99.3	99.2	99.3	99.3	99.3	99.3	99.3	94.8	99.2	99.2	99.3	99.3	99.2	99.3	99.3	99.3	99.3	99.2	99.3	99.2	99.2	97.9	99.3	98.8	99	97	94.5
OL704306|2019-05-15*	97.5	97.5	97.5	97.5	97.5	97.6	97.5	97.6	97.6	97.5	97.5	97.5	97.6	97.6	97.6	97.6	97.5	97.6	97.5	97.5	97.5	97.5	97.5	97.5	97.5	97.6	97.5	97.5	97.5	93	97.5	97.5	97.5	97.6	97.5	97.5	97.6	97.6	97.5	97.5	97.5	97.5	97.5	96.2	97.6	97	97.3	95.2	92.8
OL704375|2017-10-27	99.2	99.2	99.2	99.3	99.2	99.3	99.3	99.3	99.3	99.2	99.3	99.3	99.3	99.3	99.3	99.3	99.2	99.3	99.2	99.3	99.3	99.3	99.2	99.2	99.2	99.2	99.2	99.2	99.3	94.8	99.2	99.2	99.2	99.3	99.2	99.2	99.3	99.3	99.3	99.2	99.3	99.2	99.2	97.9	99.3	98.8	99	96.9	94.5
OL704362|2017-11-18	99.3	99.3	99.3	99.4	99.3	99.4	99.3	99.3	99.3	99.3	99.3	99.3	99.4	99.4	99.4	99.3	99.3	99.3	99.3	99.3	99.3	99.3	99.3	99.3	99.3	99.3	99.3	99.3	99.3	94.9	99.3	99.3	99.3	99.3	99.3	99.3	99.4	99.3	99.3	99.3	99.3	99.3	99.3	98	99.3	98.8	99.1	97	94.6
OL704364|2017-10-27	93.5	93.5	93.5	93.3	93.5	93.6	93.5	93.5	93.5	93.5	93.5	93.5	93.6	93.6	93.5	93.5	93.5	93.5	93.5	93.5	93.5	93.5	93.5	93.5	93.5	93.5	93.5	93.5	93.5	88.9	93.5	93.5	93.5	93.5	93.5	93.5	93.6	93.5	93.5	93.5	93.5	93.5	93.5	92.2	93.5	93	93.3	91.2	89.9
OL704361|2017-11-18	99.3	99.3	99.3	99.4	99.3	99.3	99.3	99.3	99.3	99.3	99.3	99.3	99.3	99.3	99.3	99.3	99.3	99.3	99.3	99.3	99.3	99.3	99.3	99.3	99.3	99.3	99.3	99.3	99.3	94.9	99.2	99.2	99.3	99.3	99.3	99.3	99.3	99.3	99.3	99.2	99.3	99.3	99.3	97.9	99.3	98.8	99.1	97	94.6
OL704324|2017-07-20	99.2	99.2	99.2	99.3	99.2	99.3	99.3	99.3	99.3	99.2	99.3	99.3	99.3	99.3	99.3	99.3	99.2	99.3	99.2	99.3	99.3	99.3	99.2	99.2	99.2	99.2	99.2	99.2	99.3	94.8	99.2	99.2	99.2	99.3	99.2	99.2	99.3	99.3	99.3	99.2	99.3	99.2	99.2	97.9	99.3	98.7	99	96.9	94.5
OL704317|2018-11-07	99.1	99.1	99.1	99.2	99.1	99.1	99.1	99.1	99.1	99.1	99.1	99.1	99.1	99.1	99.1	99.1	99.1	99.1	99.1	99.1	99.1	99.1	99.1	99.1	99.1	99.1	99.1	99.1	99.1	94.7	99.1	99.1	99.1	99.1	99.1	99.1	99.1	99.1	99.1	99	99.1	99.1	99.1	97.7	99.1	98.6	98.8	96.8	94.4
OL704338|2019-05-30*	99	99	99	99.1	99	99.1	99.1	99.1	99.1	99	99.1	99.1	99.1	99.1	99.1	99.1	99	99.1	99	99.1	99.1	99.1	99	99	99	99	99	99	99.1	94.6	99	99	99	99.1	99	99	99.1	99.1	99	99	99	99	99	97.7	99.1	98.5	98.8	96.7	94.3
OL704366|2017-11-09*	93.9	93.9	93.9	93.6	93.8	93.9	93.9	93.9	93.9	93.9	93.9	93.9	93.9	93.9	93.9	93.9	93.9	93.9	93.9	93.9	93.9	93.9	93.9	93.8	93.9	93.9	93.9	93.9	93.9	89.2	93.8	93.8	93.9	93.9	93.9	93.9	93.9	93.9	93.9	93.9	93.9	93.9	93.9	92.5	93.9	93.4	93.6	91.6	89.3
OL704302|2019-04-22	99.3	99.3	99.3	99.4	99.3	99.3	99.3	99.3	99.3	99.3	99.3	99.3	99.3	99.3	99.3	99.3	99.3	99.3	99.3	99.3	99.3	99.3	99.3	99.3	99.3	99.3	99.3	99.3	99.3	94.9	99.2	99.3	99.3	99.3	99.3	99.3	99.3	99.3	99.3	99.2	99.3	99.3	99.3	97.9	99.3	98.8	99	97	94.6
OL704353|2018-06-27*	91.7	91.7	91.7	91.3	91.6	91.7	91.7	91.7	91.7	91.6	91.7	91.7	91.7	91.7	91.7	91.7	91.6	91.7	91.6	91.7	91.7	91.7	91.7	91.6	91.6	91.7	91.6	91.7	91.7	86.9	91.6	91.6	91.7	91.7	91.6	91.7	91.7	91.7	91.7	91.6	91.7	91.7	91.7	90.3	91.7	91.1	91.4	89.4	86.9
OL704377|2019-10-15*	77.5	77.5	77.6	76.8	77.5	77.6	77.5	77.5	77.6	77.5	77.5	77.5	77.6	77.6	77.6	77.5	77.5	77.6	77.5	77.6	77.5	77.5	77.5	77.5	77.5	77.5	77.5	77.5	77.5	73.1	77.5	77.5	77.6	77.5	77.5	77.5	77.6	77.6	77.6	77.5	77.6	77.6	77.6	76.3	77.6	77	77.4	76.4	73.9
OL704378|2019-10-15	99.3	99.3	99.3	99.3	99.2	99.3	99.3	99.3	99.3	99.2	99.2	99.3	99.3	99.3	99.3	99.3	99.3	99.2	99.3	99.2	99.3	99.2	99.2	99.2	99.2	99.2	99.2	99.2	99.2	94.9	99.2	99.2	99.3	99.3	99.2	99.3	99.3	99.3	99.3	99.2	99.3	99.2	99.2	97.9	99.3	98.8	99	97	94.6
OL704296|2019-04-17	99.3	99.3	99.3	99.4	99.3	99.3	99.3	99.3	99.3	99.3	99.3	99.3	99.3	99.3	99.3	99.3	99.3	99.3	99.3	99.3	99.3	99.3	99.3	99.3	99.3	99.3	99.3	99.3	99.3	94.9	99.2	99.2	99.3	99.3	99.3	99.3	99.3	99.3	99.3	99.2	99.3	99.3	99.3	97.9	99.3	98.8	99	97	94.6
OL704336|2019-05-31*	94.5	94.5	94.5	94.3	94.4	94.5	94.5	94.5	94.5	94.5	94.5	94.5	94.5	94.5	94.5	94.5	94.5	94.5	94.5	94.5	94.5	94.5	94.5	94.4	94.5	94.5	94.5	94.5	94.5	89.9	94.4	94.5	94.5	94.5	94.5	94.5	94.6	94.5	94.5	94.5	94.5	94.5	94.5	93.2	94.5	94	94.3	92.2	89.8
OL704294|2019-04-17*	84.1	84.1	84.2	83.4	84.1	84.2	84.2	84.2	84.2	84.1	84.2	84.2	84.2	84.2	84.2	84.2	84.1	84.2	84.2	84.2	84.2	84.2	84.2	84.1	84.1	84.2	84.1	84.1	84.2	78.7	84.1	84.2	84.2	84.2	84.2	84.2	84.2	84.2	84.2	84.1	84.2	84.2	84.2	82.9	84.2	83.6	83.9	83.1	80.4
OL704376|2019-10-15*	99	99	99	99.1	99	99	99	99	99	99	99	99	99	99	99	99	99	99	99	99	99	99	99	99	99	99	99	99	99	94.6	98.9	99	99	99	99	99	99	99	99	99	99	99	99	97.6	99	98.5	98.7	96.7	94.3
OP823428|2020-10-20	99.3	99.3	99.3	99.3	99.2	99.3	99.3	99.3	99.3	99.3	99.3	99.3	99.3	99.3	99.3	99.3	99.3	99.3	99.3	99.3	99.3	99.3	99.3	99.2	99.3	99.3	99.2	99.3	99.3	94.9	99.2	99.2	99.3	99.3	99.3	99.2	99.3	99.3	99.3	99.2	99	99.3	99.3	97.9	99.3	98.8	99	97	94.5
OP823437|2021-04-23	99.3	99.3	99.3	99.3	99.2	99.3	99.3	99.3	99.3	99.3	99.3	99.3	99.3	99.3	99.3	99.3	99.3	99.3	99.3	99.3	99.3	99.3	99.3	99.2	99.3	99.3	99.2	99.3	99.3	94.9	99.2	99.2	99.3	99.3	99.3	99.2	99.3	99.3	99.3	99.2	99	99.3	99.3	97.9	99.3	98.8	99	97	94.5
OP823429|2020-10-20	99.3	99.3	99.3	99.3	99.2	99.3	99.3	99.3	99.3	99.3	99.3	99.3	99.3	99.3	99.3	99.3	99.3	99.3	99.3	99.3	99.3	99.3	99.3	99.2	99.3	99.3	99.2	99.2	99.2	94.9	99.2	99.2	99.3	99.3	99.3	99.2	99.3	99.3	99.3	99.2	99	99.3	99.3	97.9	99.3	98.8	99	97	94.5
OP823447|2018-10-25	99.3	99.3	99.3	99.4	99.3	99.4	99.3	99.3	99.3	99.3	99.3	99.3	99.4	99.4	99.3	99.3	99.3	99.3	99.3	99.3	99.3	99.3	99.3	99.3	99.3	99.3	99.3	99.3	99.3	94.9	99.3	99.3	99.3	99.3	99.3	99.3	99.3	99.3	99.3	99.3	99.3	99.3	99.3	99	99.3	98.8	99	96.9	94.8
OP823436|2021-10-07	99.3	99.3	99.3	99.3	99.2	99.3	99.3	99.3	99.3	99.3	99.3	99.3	99.3	99.3	99.3	99.3	99.3	99.3	99.2	99.3	99.3	99.3	99.3	99.2	99.3	99.3	99.3	99.3	99.3	94.9	99.2	99.2	99.3	99.3	99.3	99.2	99.3	99.3	99.3	99.2	99.3	99.3	99.2	97.9	99.3	98.8	99	96.9	94.6
OP823446|2018-10-19	99.3	99.3	99.3	99.4	99.2	99.3	99.3	99.3	99.3	99.3	99.3	99.3	99.3	99.3	99.3	99.3	99.3	99.3	99.3	99.3	99.3	99.3	99.3	99.3	99.3	99.3	99.3	99.3	99.3	94.9	99.2	99.2	99.3	99.3	99.3	99.3	99.3	99.3	99.3	99.2	99.3	99.3	99.3	99	99.3	98.8	99	96.9	94.8
MG647782|2016	99.3	99.3	99.3	99.4	99.2	99.3	99.3	99.3	99.3	99.3	99.3	99.3	99.3	99.3	99.3	99.3	99.3	99.3	99.3	99.3	99.3	99.3	99.3	99.3	99.3	99.3	99.3	99.2	99.3	94.9	99.2	99.3	99.3	99.3	99.3	99.3	99.3	99.3	99.3	99.2	99.3	99.3	99.3	97.9	99.3	98.8	99	97	94.6
OR130288	99.3	99.3	99.3	99.4	99.2	99.3	99.3	99.3	99.3	99.2	99.2	99.3	99.3	99.3	99.3	99.3	99.3	99.3	99.3	99.2	99.3	99.3	99.3	99.2	99.3	99.3	99.2	99.2	99.2	94.9	99.2	99.2	99.3	99.3	99.3	99.2	99.3	99.3	99.3	99.2	99.3	99.2	99.2	97.9	99.3	98.8	99	97	94.6
OL704198|2018-12-04	99.3	99.3	99.3	99.3	99.2	99.3	99.3	99.3	99.3	99.3	99.3	99.3	99.3	99.3	99.3	99.3	99.3	99.3	99.3	99.3	99.3	99.3	99.3	99.2	99.3	99.3	99.3	99.3	99.3	94.9	99.2	99.2	99.3	99.3	99.3	99.3	99.3	99.3	99.3	99.2	99.3	99.3	99.3	97.9	99.3	98.8	99	97	94.5
OL704199|2018-10-31	99.3	99.3	99.3	99.4	99.3	99.4	99.3	99.3	99.3	99.3	99.3	99.3	99.4	99.3	99.3	99.3	99.3	99.3	99.3	99.3	99.3	99.3	99.3	99.3	99.3	99.3	99.3	99.3	99.3	94.9	99.3	99.3	99.3	99.3	99.3	99.3	99.3	99.3	99.3	99.3	99.3	99.3	99.3	98	99.3	98.8	99	97	94.6
OL704202|2018-10-31	99.3	99.3	99.3	99.4	99.3	99.3	99.3	99.3	99.3	99.3	99.3	99.3	99.3	99.3	99.3	99.3	99.3	99.3	99.3	99.3	99.3	99.3	99.3	99.3	99.3	99.3	99.3	99.3	99.3	94.9	99.3	99.3	99.3	99.3	99.3	99.3	99.3	99.3	99.3	99.3	99.3	99.3	99.3	98	99.3	98.8	99	97	94.6
OL704373|2017-10-27	99.3	99.3	99.3	99.4	99.3	99.3	99.3	99.3	99.3	99.3	99.3	99.3	99.3	99.3	99.3	99.3	99.3	99.3	99.3	99.3	99.3	99.3	99.3	99.3	99.3	99.3	99.3	99.3	99.3	94.9	99.2	99.3	99.3	99.3	99.3	99.3	99.3	99.3	99.3	99.2	99.3	99.3	99.3	97.9	99.3	98.8	99	97	94.6
OL704206|2018-10-25	99.3	99.3	99.3	99.3	99.2	99.3	99.3	99.3	99.3	99.3	99.3	99.3	99.3	99.3	99.3	99.3	99.3	99.3	99.2	99.3	99.3	99.3	99.3	99.2	99.3	99.3	99.3	99.3	99.3	94.8	99.2	99.2	99.3	99.3	99.3	99.2	99.3	99.3	99.3	99.2	99.3	99.2	99.2	97.9	99.3	98.8	99	97	94.5
OL704210|2018-10-25	99.3	99.3	99.3	99.3	99.2	99.3	99.3	99.3	99.3	99.2	99.3	99.3	99.3	99.3	99.3	99.3	99.2	99.3	99.2	99.3	99.3	99.3	99.3	99.2	99.2	99.3	99.2	99.2	99.3	94.8	99.2	99.2	99.2	99.2	99.2	99.2	99.3	99.3	99.3	99.2	99.3	99.2	99.2	97.9	99.3	98.8	99	97	94.5
OL704207|2018-10-25	99.2	99.2	99.3	99.3	99.2	99.3	99.3	99.3	99.3	99.2	99.2	99.2	99.3	99.3	99.3	99.3	99.2	99.3	99.2	99.3	99.2	99.2	99.2	99.2	99.2	99.2	99.2	99.2	99.2	94.8	99.2	99.2	99.2	99.2	99.2	99.2	99.3	99.3	99.2	99.2	99.2	99.2	99.2	97.9	99.2	98.8	99	96.9	94.5
OL704208|2018-10-25	99.3	99.3	99.3	99.4	99.3	99.4	99.3	99.3	99.3	99.3	99.3	99.3	99.4	99.3	99.3	99.3	99.3	99.3	99.3	99.3	99.3	99.3	99.3	99.3	99.3	99.3	99.3	99.3	99.3	94.9	99.3	99.3	99.3	99.3	99.3	99.3	99.3	99.3	99.3	99.2	99.3	99.3	99.3	98	99.3	98.8	99	97	94.6
OL704200|2018-10-31	99.2	99.2	99.3	99.3	99.2	99.3	99.3	99.3	99.3	99.2	99.3	99.3	99.3	99.3	99.3	99.3	99.2	99.3	99.2	99.3	99.3	99.3	99.2	99.2	99.2	99.2	99.2	99.2	99.3	94.8	99.2	99.2	99.2	99.2	99.2	99.2	99.3	99.3	99.3	99.2	99.3	99.2	99.2	97.9	99.3	98.8	99	97	94.5
OL704201|2018-10-31	99.3	99.3	99.3	99.3	99.2	99.3	99.3	99.3	99.3	99.2	99.3	99.3	99.3	99.3	99.3	99.3	99.2	99.3	99.2	99.3	99.3	99.3	99.3	99.2	99.2	99.3	99.2	99.2	99.3	94.8	99.2	99.2	99.2	99.2	99.2	99.2	99.3	99.3	99.3	99.2	99.3	99.2	99.2	97.9	99.3	98.8	99	97	94.5
OL704204|2018-10-31	99.2	99.2	99.3	99.3	99.2	99.3	99.3	99.3	99.3	99.2	99.3	99.3	99.3	99.3	99.3	99.3	99.2	99.3	99.2	99.3	99.3	99.3	99.2	99.2	99.2	99.2	99.2	99.2	99.3	94.8	99.2	99.2	99.2	99.2	99.2	99.2	99.3	99.3	99.3	99.2	99.3	99.2	99.2	97.9	99.3	98.8	99	97	94.5
OL704203|2018-10-31	99.3	99.3	99.3	99.3	99.2	99.3	99.3	99.3	99.3	99.2	99.3	99.3	99.3	99.3	99.3	99.3	99.2	99.3	99.2	99.3	99.3	99.3	99.3	99.2	99.2	99.3	99.2	99.2	99.3	94.8	99.2	99.2	99.2	99.2	99.2	99.2	99.3	99.3	99.3	99.2	99.3	99.2	99.2	97.9	99.3	98.8	99	97	94.5
OL704205|2018-10-25*	97.7	97.7	97.7	97.7	97.7	97.7	97.7	97.7	97.7	97.7	97.7	97.7	97.7	97.7	97.7	97.7	97.7	97.7	97.7	97.7	97.7	97.7	97.7	97.7	97.7	97.7	97.7	97.7	97.7	93.3	97.7	97.7	97.7	97.7	97.7	97.7	97.7	97.7	97.7	97.6	97.7	97.7	97.7	96.3	97.7	97.2	97.5	95.4	93
OL704291|2018-11-19	99.3	99.3	99.3	99.4	99.3	99.4	99.3	99.3	99.3	99.3	99.3	99.3	99.4	99.3	99.3	99.3	99.3	99.3	99.3	99.3	99.3	99.3	99.3	99.3	99.3	99.3	99.3	99.3	99.3	94.9	99.3	99.3	99.3	99.3	99.3	99.3	99.3	99.3	99.3	99.2	99.3	99.3	99.3	97.9	99.3	98.8	99.1	97	94.6
OL704275|2017-05-12	99.3	99.3	99.3	99.4	99.2	99.3	99.3	99.3	99.3	99.2	99.2	99.3	99.3	99.3	99.3	99.3	99.3	99.3	99.3	99.2	99.3	99.3	99.2	99.2	99.2	99.2	99.2	99.2	99.2	94.9	99.2	99.2	99.3	99.3	99.3	99.2	99.3	99.3	99.3	99.2	99.3	99.2	99.2	97.9	99.3	98.8	99	97	94.5
OL704244|2018-10-26	99.3	99.3	99.3	99.4	99.2	99.3	99.3	99.3	99.3	99.3	99.3	99.3	99.4	99.3	99.3	99.3	99.3	99.3	99.3	99.3	99.3	99.3	99.3	99.3	99.3	99.3	99.3	99.3	99.3	94.9	99.3	99.3	99.3	99.3	99.3	99.3	99.4	99.3	99.3	99.3	99.3	99.3	99.3	98	99.3	98.8	99	97	94.6
OL704245|2018-10-26	99.3	99.3	99.3	99.4	99.2	99.3	99.3	99.3	99.3	99.3	99.3	99.3	99.4	99.3	99.3	99.3	99.3	99.3	99.3	99.3	99.3	99.3	99.3	99.3	99.3	99.3	99.3	99.3	99.3	94.9	99.3	99.3	99.3	99.3	99.3	99.3	99.4	99.3	99.3	99.3	99.3	99.3	99.3	98	99.3	98.8	99	97	94.6
OL704246|2018-10-22	99.3	99.3	99.3	99.4	99.3	99.4	99.3	99.3	99.3	99.3	99.3	99.3	99.4	99.4	99.4	99.3	99.3	99.3	99.3	99.3	99.3	99.3	99.3	99.3	99.3	99.3	99.3	99.3	99.3	94.9	99.3	99.3	99.3	99.3	99.3	99.3	99.4	99.4	99.3	99.3	99.3	99.3	99.3	98	99.4	98.8	99.1	97	94.6
OL704247|2018-10-22	99.3	99.3	99.3	99.4	99.3	99.4	99.3	99.3	99.3	99.3	99.3	99.3	99.4	99.4	99.3	99.3	99.3	99.3	99.3	99.3	99.3	99.3	99.3	99.3	99.3	99.3	99.3	99.3	99.3	94.9	99.3	99.3	99.3	99.3	99.3	99.3	99.3	99.3	99.3	99.3	99.3	99.3	99.3	98	99.3	98.8	99	97	94.6
OL704251|2017-06-13	99.3	99.3	99.3	99.4	99.3	99.4	99.3	99.3	99.3	99.3	99.3	99.3	99.4	99.3	99.3	99.3	99.3	99.3	99.3	99.3	99.3	99.3	99.3	99.3	99.3	99.3	99.3	99.3	99.3	94.9	99.3	99.3	99.3	99.3	99.3	99.3	99.3	99.3	99.3	99.2	99.3	99.3	99.3	98	99.3	98.8	99	97	94.6
OL704252|2017-06-13	99.3	99.3	99.3	99.4	99.3	99.4	99.3	99.3	99.3	99.3	99.3	99.3	99.4	99.4	99.4	99.3	99.3	99.3	99.3	99.3	99.3	99.3	99.3	99.3	99.3	99.3	99.3	99.3	99.3	94.9	99.3	99.3	99.3	99.3	99.3	99.3	99.4	99.4	99.3	99.3	99.3	99.3	99.3	98	99.3	98.8	99.1	97	94.6
OL704249|2018-10-31	99.3	99.3	99.3	99.4	99.3	99.4	99.3	99.3	99.3	99.3	99.3	99.3	99.4	99.4	99.4	99.3	99.3	99.3	99.3	99.3	99.3	99.3	99.3	99.3	99.3	99.3	99.3	99.3	99.3	94.9	99.3	99.3	99.3	99.3	99.3	99.3	99.4	99.4	99.3	99.3	99.3	99.3	99.3	98	99.3	98.8	99.1	97	94.6
OL704318|2018-10-14	99.3	99.3	99.3	99.4	99.3	99.4	99.3	99.3	99.3	99.3	99.3	99.3	99.4	99.4	99.3	99.3	99.3	99.3	99.3	99.3	99.3	99.3	99.3	99.3	99.3	99.3	99.3	99.3	99.3	94.9	99.3	99.3	99.3	99.3	99.3	99.3	99.4	99.3	99.3	99.3	99.3	99.3	99.3	98	99.3	98.8	99.1	97	94.6
OL704319|2018-10-14	99.3	99.3	99.3	99.4	99.3	99.4	99.3	99.3	99.3	99.3	99.3	99.3	99.4	99.4	99.4	99.3	99.3	99.3	99.3	99.3	99.3	99.3	99.3	99.3	99.3	99.3	99.3	99.3	99.3	94.9	99.3	99.3	99.3	99.3	99.3	99.3	99.4	99.3	99.3	99.3	99.3	99.3	99.3	98	99.3	98.8	99.1	97	94.6
OL704259|2017-11-01	99.3	99.3	99.3	99.4	99.3	99.3	99.3	99.3	99.3	99.3	99.3	99.3	99.4	99.3	99.3	99.3	99.3	99.3	99.3	99.3	99.3	99.3	99.3	99.3	99.3	99.3	99.3	99.3	99.3	94.9	99.3	99.3	99.3	99.3	99.3	99.3	99.4	99.3	99.3	99.3	99.3	99.3	99.3	98	99.3	98.8	99	97	94.6
OL704261|2017-11-01	99.3	99.3	99.3	99.4	99.3	99.4	99.3	99.4	99.4	99.3	99.3	99.3	99.4	99.4	99.4	99.4	99.3	99.4	99.3	99.3	99.3	99.3	99.3	99.3	99.3	99.3	99.3	99.3	99.3	94.9	99.3	99.3	99.3	99.3	99.3	99.3	99.4	99.4	99.3	99.3	99.3	99.3	99.3	98	99.4	98.8	99.1	97	94.6
OL704290|2012-11-16	99.3	99.3	99.3	99.4	99.3	99.4	99.3	99.3	99.3	99.3	99.3	99.3	99.4	99.4	99.3	99.3	99.3	99.3	99.3	99.3	99.3	99.3	99.3	99.3	99.3	99.3	99.3	99.3	99.3	94.9	99.3	99.3	99.3	99.3	99.3	99.3	99.4	99.3	99.3	99.3	99.3	99.3	99.3	98	99.3	98.8	99.1	97	94.6
OL704262|2018-05-31	99.3	99.3	99.3	99.4	99.3	99.4	99.3	99.3	99.3	99.3	99.3	99.3	99.4	99.3	99.3	99.3	99.3	99.3	99.3	99.3	99.3	99.3	99.3	99.3	99.3	99.3	99.3	99.3	99.3	94.9	99.3	99.3	99.3	99.3	99.3	99.3	99.3	99.3	99.3	99.3	99.3	99.3	99.3	98	99.3	98.8	99	97	94.9
OL704382|2019-10-25	99.3	99.3	99.3	99.3	99.2	99.3	99.3	99.3	99.3	99.3	99.3	99.3	99.3	99.3	99.3	99.3	99.3	99.3	99.3	99.3	99.3	99.3	99.3	99.2	99.3	99.3	99.3	99.3	99.3	94.9	99.2	99.2	99.3	99.3	99.3	99.3	99.3	99.3	99.3	99.2	99.3	99.3	99.3	97.9	99.3	98.8	99	97	94.6
OL704273|2017-10-16	99.3	99.3	99.3	99.4	99.2	99.3	99.3	99.3	99.3	99.2	99.2	99.3	99.3	99.3	99.3	99.3	99.3	99.2	99.3	99.2	99.3	99.2	99.2	99.2	99.2	99.2	99.2	99.2	99.2	94.9	99.2	99.2	99.3	99.3	99.3	99.2	99.3	99.3	99.3	99.2	99.3	99.2	99.2	97.9	99.3	98.8	99	97	94.5
OL704271|2017-10-23	99.4	99.4	99.4	99.4	99.3	99.4	99.4	99.4	99.4	99.3	99.3	99.4	99.4	99.4	99.4	99.4	99.4	99.3	99.4	99.3	99.4	99.3	99.3	99.3	99.3	99.3	99.3	99.3	99.3	94.9	99.3	99.3	99.4	99.4	99.4	99.3	99.4	99.4	99.4	99.3	99.4	99.3	99.3	98	99.4	98.9	99.1	97.1	94.7
OL704327|2019-05-31	99.3	99.3	99.3	99.4	99.3	99.3	99.3	99.3	99.3	99.3	99.3	99.3	99.3	99.3	99.3	99.3	99.3	99.3	99.3	99.3	99.3	99.3	99.3	99.3	99.3	99.3	99.3	99.3	99.3	94.9	99.3	99.3	99.3	99.3	99.3	99.3	99.3	99.3	99.3	99.2	99.3	99.3	99.3	97.9	99.3	98.8	99	97	94.6
OL704347|2017-11-13	99.3	99.3	99.3	99.4	99.3	99.3	99.3	99.3	99.3	99.3	99.3	99.3	99.3	99.3	99.3	99.3	99.3	99.3	99.3	99.3	99.3	99.3	99.3	99.3	99.3	99.3	99.3	99.3	99.3	94.9	99.3	99.3	99.3	99.3	99.3	99.3	99.3	99.3	99.3	99.2	99.3	99.3	99.3	97.9	99.3	98.8	99	97	94.6
OL704340|2014-11-25	99.3	99.3	99.3	99.4	99.2	99.3	99.3	99.3	99.3	99.2	99.2	99.3	99.3	99.3	99.3	99.3	99.3	99.3	99.3	99.2	99.3	99.3	99.2	99.2	99.2	99.2	99.2	99.2	99.2	94.9	99.2	99.2	99.3	99.3	99.3	99.3	99.3	99.3	99.3	99.2	99.3	99.2	99.2	97.9	99.3	98.8	99	97	94.6
OL704341|2014-11-25*	98	98	98	98	98	98.1	98	98	98	98	98	98	98.1	98.1	98.1	98	98	98	98	98.1	98	98	98	98	98	98	98	98	98	93.7	98	98	98	98	98	98	98.1	98	98	98	98	98	98	96.7	98	97.5	97.8	95.7	93.3
OL704346|2017-10-27	99.3	99.3	99.3	99.3	99.2	99.3	99.3	99.3	99.3	99.3	99.3	99.3	99.3	99.3	99.3	99.3	99.3	99.3	99.2	99.3	99.3	99.3	99.3	99.2	99.3	99.3	99.3	99.3	99.3	94.8	99.2	99.2	99.3	99.3	99.3	99.2	99.3	99.3	99.3	99.2	99.3	99.3	99.3	97.9	99.3	98.8	99	97	94.6
OL704268|2017-10-25	99.3	99.3	99.3	99.4	99.3	99.3	99.3	99.3	99.3	99.3	99.3	99.3	99.4	99.3	99.3	99.3	99.3	99.3	99.3	99.3	99.3	99.3	99.3	99.3	99.3	99.3	99.3	99.3	99.3	94.9	99.3	99.3	99.3	99.3	99.3	99.3	99.4	99.3	99.3	99.3	99.3	99.3	99.3	98	99.3	98.8	99.1	97	94.6
OL704379|2019-11-06*	98.9	98.9	98.9	98.9	98.8	98.9	98.9	98.9	98.9	98.9	98.9	98.9	98.9	98.9	98.9	98.9	98.9	98.9	98.8	98.9	98.9	98.9	98.9	98.8	98.9	98.9	98.9	98.9	98.9	94.4	98.8	98.8	98.9	98.9	98.9	98.8	98.9	98.9	98.9	98.8	98.9	98.8	98.8	97.5	98.9	98.4	98.6	96.6	94.1
OL704352|2018-06-18	99.3	99.3	99.3	99.4	99.3	99.3	99.3	99.3	99.3	99.3	99.3	99.3	99.3	99.3	99.3	99.3	99.3	99.3	99.3	99.3	99.3	99.3	99.3	99.3	99.3	99.3	99.3	99.3	99.3	94.9	99.3	99.3	99.3	99.3	99.3	99.3	99.3	99.3	99.3	99.2	99.3	99.3	99.3	97.9	99.3	98.8	99	97	94.6
OL704248|2018-10-22	99.3	99.3	99.3	99.4	99.3	99.4	99.3	99.3	99.3	99.3	99.3	99.3	99.4	99.3	99.3	99.3	99.3	99.3	99.3	99.3	99.3	99.3	99.3	99.3	99.3	99.3	99.3	99.3	99.3	94.9	99.3	99.3	99.3	99.3	99.3	99.3	99.3	99.3	99.3	99.3	99.3	99.3	99.3	98	99.3	98.8	99	97	94.6
OL704380|2019-11-06*	78.1	78.1	78.1	77.3	78.1	78.1	78.1	78.1	78.1	78.1	78.1	78.1	78.1	78.1	78.1	78.1	78.1	78.1	78.1	78.1	78.1	78.1	78.1	78.1	78.1	78.1	78.1	78.1	78.1	72.8	78	78	78.1	78.1	78.1	78.1	78.1	78.1	78.1	78.1	78.1	78.1	78	76.9	78.1	78	78	77.8	74.8
OL704243|2018-10-24	99.3	99.3	99.3	99.3	99.2	99.3	99.3	99.3	99.3	99.3	99.3	99.3	99.3	99.3	99.3	99.3	99.3	99.3	99.3	99.3	99.3	99.3	99.3	99.2	99.3	99.3	99.3	99.3	99.3	94.8	99.2	99.2	99.3	99.3	99.3	99.2	99.3	99.3	99.3	99.2	99.3	99.3	99.3	97.9	99.3	98.8	99	97	94.6
OL704194|2019-04-09	99.2	99.2	99.2	99.3	99.2	99.3	99.2	99.2	99.3	99.2	99.2	99.2	99.3	99.3	99.3	99.2	99.2	99.2	99.2	99.2	99.2	99.2	99.2	99.2	99.2	99.2	99.2	99.2	99.2	94.9	99.2	99.2	99.2	99.2	99.2	99.2	99.3	99.3	99.2	99.2	98.9	99.2	99.2	97.9	99.3	98.8	99	97	94.6
OL704351|2018-05-31	99.3	99.3	99.3	99.3	99.2	99.3	99.3	99.3	99.3	99.3	99.3	99.3	99.3	99.3	99.3	99.3	99.3	99.3	99.2	99.3	99.3	99.3	99.3	99.2	99.3	99.3	99.3	99.3	99.3	94.9	99.2	99.2	99.3	99.3	99.3	99.2	99.3	99.3	99.3	99.2	99.3	99.2	99.2	97.9	99.3	98.8	99	97	94.5
OP823433|2021-04-07	99.3	99.3	99.3	99.4	99.3	99.3	99.3	99.3	99.3	99.3	99.3	99.3	99.3	99.3	99.3	99.3	99.3	99.3	99.3	99.3	99.3	99.3	99.3	99.3	99.3	99.3	99.3	99.3	99.3	94.9	99.3	99.3	99.3	99.3	99.3	99.3	99.3	99.3	99.3	99.2	99.1	99.3	99.3	98	99.3	98.8	99	97	94.6
OP823435|2021-04-07	99.3	99.3	99.3	99.4	99.3	99.4	99.3	99.3	99.3	99.3	99.3	99.3	99.4	99.4	99.3	99.3	99.3	99.3	99.3	99.3	99.3	99.3	99.3	99.3	99.3	99.3	99.3	99.3	99.3	94.9	99.3	99.3	99.3	99.3	99.3	99.3	99.4	99.3	99.3	99.3	99.1	99.3	99.3	98	99.3	98.8	99.1	97	94.6
OP823456|2020-10-22	99.3	99.3	99.3	99.4	99.3	99.3	99.3	99.3	99.3	99.3	99.3	99.3	99.3	99.3	99.3	99.3	99.3	99.3	99.3	99.3	99.3	99.3	99.3	99.3	99.3	99.3	99.3	99.3	99.3	94.9	99.2	99.3	99.3	99.3	99.3	99.3	99.3	99.3	99.3	99.2	99	99.3	99.3	98	99.3	98.8	99	97	94.6
OL704256|2018-05-24	99.3	99.3	99.3	99.4	99.3	99.3	99.3	99.3	99.3	99.3	99.3	99.3	99.3	99.3	99.3	99.3	99.3	99.3	99.3	99.3	99.3	99.3	99.3	99.3	99.3	99.3	99.3	99.3	99.3	94.9	99.2	99.3	99.3	99.3	99.3	99.3	99.3	99.3	99.3	99.2	99.3	99.3	99.3	97.9	99.3	98.8	99	97	94.6
OL704257|2018-05-24*	80.4	80.4	80.4	79.4	80.4	80.5	80.4	80.4	80.4	80.4	80.4	80.4	80.5	80.5	80.5	80.4	80.4	80.4	80.4	80.4	80.4	80.4	80.4	80.4	80.4	80.4	80.4	80.4	80.4	74.9	80.4	80.4	80.4	80.4	80.4	80.4	80.5	80.5	80.4	80.4	80.4	80.4	80.4	79.2	80.5	79.9	80.3	79.3	75.8
OL704301|2019-05-08*	97.9	97.9	97.9	97.9	97.9	98	97.9	97.9	97.9	97.9	97.9	97.9	98	98	97.9	97.9	97.9	97.9	97.9	97.9	97.9	97.9	97.9	97.9	97.9	97.9	97.9	97.9	97.9	93.4	97.9	97.9	97.9	97.9	97.9	97.9	98	97.9	97.9	97.9	97.9	97.9	97.9	96.7	97.9	97.4	97.6	96.6	93.4
OL704343|2014-11-04	99.2	99.2	99.2	99.3	99.2	99.3	99.3	99.3	99.3	99.2	99.3	99.3	99.3	99.3	99.3	99.3	99.2	99.3	99.2	99.3	99.3	99.3	99.2	99.2	99.2	99.2	99.2	99.2	99.3	94.8	99.2	99.2	99.2	99.2	99.2	99.2	99.3	99.3	99.3	99.2	99.3	99.2	99.2	97.9	99.3	98.7	99	96.9	94.5
OL704129|2015-12-28	99.3	99.3	99.3	99.4	99.2	99.3	99.3	99.3	99.3	99.3	99.3	99.3	99.3	99.3	99.3	99.3	99.3	99.3	99.3	99.3	99.3	99.3	99.3	99.2	99.3	99.3	99.2	99.2	99.2	94.9	99.2	99.2	99.3	99.3	99.3	99.2	99.3	99.3	99.3	99.2	99	99.3	99.2	97.9	99.3	98.8	99	97	94.6
OL704183|2016-11-10	99.2	99.3	99.2	99.3	99.2	99.3	99.3	99.3	99.3	99.2	99.2	99.2	99.3	99.3	99.3	99.3	99.2	99.2	99.2	99.2	99.3	99.2	99.2	99.2	99.2	99.3	99.2	99.2	99.2	94.8	99.2	99.2	99.2	99.2	99.2	99.2	99.3	99.3	99.3	99.2	99	99.2	99.2	97.9	99.3	98.8	99	97	94.5
OL704187|2016-11-14	99.2	99.3	99.2	99.3	99.2	99.3	99.3	99.3	99.3	99.2	99.2	99.2	99.3	99.3	99.3	99.3	99.2	99.2	99.2	99.2	99.3	99.2	99.2	99.2	99.2	99.3	99.2	99.2	99.2	94.8	99.2	99.2	99.2	99.2	99.2	99.2	99.3	99.3	99.3	99.2	99	99.2	99.2	97.9	99.3	98.8	99	97	94.5
OL704185|2016-11-14	99.2	99.2	99.2	99.3	99.2	99.3	99.2	99.2	99.2	99.2	99.2	99.2	99.3	99.3	99.3	99.2	99.2	99.2	99.2	99.2	99.2	99.2	99.2	99.2	99.2	99.3	99.2	99.2	99.2	94.8	99.2	99.2	99.2	99.2	99.2	99.2	99.3	99.3	99.2	99.2	99	99.2	99.2	97.9	99.3	98.7	99	96.9	94.5
OL704131|2016-11-10	99.2	99.3	99.2	99.3	99.2	99.3	99.3	99.3	99.3	99.2	99.2	99.2	99.3	99.3	99.3	99.3	99.2	99.2	99.2	99.2	99.3	99.2	99.2	99.2	99.2	99.3	99.2	99.2	99.2	94.8	99.2	99.2	99.2	99.2	99.2	99.2	99.3	99.3	99.3	99.2	99	99.2	99.2	97.9	99.3	98.8	99	97	94.5
OL704186|2016-11-14	99.2	99.2	99.2	99.3	99.1	99.2	99.2	99.2	99.2	99.2	99.2	99.2	99.2	99.2	99.2	99.2	99.2	99.2	99.2	99.2	99.2	99.2	99.2	99.2	99.2	99.2	99.2	99.2	99.2	94.8	99.2	99.2	99.2	99.2	99.2	99.2	99.3	99.3	99.2	99.2	99	99.2	99.2	97.9	99.2	98.7	98.9	96.9	94.5
OL704258|2017-10-28	99.3	99.3	99.3	99.3	99.2	99.3	99.3	99.3	99.3	99.2	99.3	99.3	99.3	99.3	99.3	99.3	99.2	99.3	99.2	99.3	99.3	99.3	99.3	99.2	99.2	99.3	99.2	99.2	99.3	94.8	99.2	99.2	99.3	99.3	99.3	99.2	99.3	99.3	99.3	99.2	99.3	99.2	99.2	97.9	99.3	98.8	99	97	94.5
OL704196|2019-05-07	99.3	99.3	99.3	99.3	99.2	99.3	99.3	99.3	99.3	99.2	99.2	99.3	99.3	99.3	99.3	99.3	99.3	99.2	99.2	99.2	99.3	99.3	99.3	99.2	99.2	99.3	99.3	99.2	99.2	94.9	99.2	99.2	99.2	99.2	99.2	99.3	99.3	99.3	99.3	99.2	99	99.2	99.2	97.9	99.3	98.8	99	97	94.6
OP823431|2020-11-05	99.2	99.3	99.2	99.4	99.2	99.3	99.3	99.3	99.3	99.2	99.3	99.3	99.3	99.3	99.3	99.3	99.3	99.3	99.2	99.3	99.3	99.3	99.3	99.2	99.2	99.3	99.2	99.2	99.2	94.9	99.2	99.2	99.2	99.2	99.2	99.2	99.3	99.3	99.3	99.2	99	99.2	99.2	97.9	99.3	98.8	99	97	94.6
OL704213|2016-10-07	99.3	99.3	99.3	99.4	99.2	99.3	99.3	99.3	99.3	99.3	99.3	99.3	99.3	99.3	99.3	99.3	99.3	99.3	99.3	99.3	99.3	99.3	99.3	99.2	99.3	99.3	99.3	99.3	99.3	94.9	99.2	99.2	99.3	99.3	99.3	99.2	99.3	99.3	99.3	99.2	99.3	99.3	99.3	97.9	99.3	98.8	99	97	94.5
OP823439|2021-11-04	99.3	99.3	99.3	99.4	99.2	99.3	99.3	99.3	99.3	99.3	99.3	99.3	99.3	99.3	99.3	99.3	99.3	99.3	99.3	99.3	99.3	99.3	99.3	99.3	99.3	99.3	99.3	99.3	99.3	94.9	99.2	99.2	99.3	99.3	99.3	99.3	99.3	99.3	99.3	99.2	99.3	99.2	99.3	98.5	99.3	98.8	99	96.9	94.8
OP823440|2021-11-04	99.3	99.3	99.3	99.4	99.2	99.3	99.3	99.3	99.3	99.3	99.3	99.3	99.3	99.3	99.3	99.3	99.3	99.3	99.2	99.3	99.3	99.3	99.3	99.2	99.2	99.3	99.2	99.2	99.2	94.9	99.2	99.2	99.3	99.3	99.3	99.2	99.3	99.3	99.3	99.2	99	99.2	99.2	97.9	99.3	98.8	99	97	94.6
OP823443|2018	99.3	99.3	99.3	99.4	99.2	99.3	99.3	99.3	99.3	99.3	99.3	99.3	99.3	99.3	99.3	99.3	99.3	99.3	99.3	99.3	99.3	99.3	99.3	99.3	99.3	99.3	99.3	99.3	99.3	94.9	99.2	99.3	99.3	99.3	99.3	99.3	99.3	99.3	99.3	99.3	99.3	99.3	99.3	99.2	99.3	98.8	99	96.8	94.7
OL704236|2017-11-15	99.2	99.2	99.2	99.4	99.2	99.3	99.2	99.2	99.2	99.2	99.2	99.2	99.3	99.3	99.3	99.2	99.2	99.2	99.2	99.2	99.2	99.2	99.2	99.2	99.2	99.2	99.2	99.2	99.2	94.9	99.2	99.2	99.2	99.2	99.2	99.2	99.3	99.3	99.2	99.2	99.2	99.2	99.2	97.9	99.3	98.7	99	96.9	94.5
OP823448|2019-09-24	99.3	99.3	99.3	99.4	99.2	99.3	99.3	99.3	99.3	99.3	99.3	99.3	99.3	99.3	99.3	99.3	99.3	99.3	99.3	99.3	99.3	99.3	99.3	99.2	99.3	99.3	99.3	99.3	99.3	94.9	99.2	99.2	99.3	99.3	99.3	99.3	99.3	99.3	99.3	99.2	99.3	99.2	99.3	98.9	99.3	98.8	99	96.9	94.8
OR130290*	26.9	26.9	26.9	26.7	26.9	26.9	26.9	26.9	26.9	26.9	26.9	26.9	26.9	26.9	26.9	26.9	26.9	26.9	26.9	26.9	26.9	26.9	26.9	26.9	26.9	26.9	26.9	26.9	26.9	26.9	26.9	26.9	26.9	26.9	26.9	26.9	26.9	26.9	26.9	26.9	26.9	26.9	26.9	26.9	26.9	26.9	26.9	26.9	26.9
OP823453|2019-10-25	99.3	99.3	99.3	99.4	99.3	99.3	99.3	99.3	99.3	99.3	99.3	99.3	99.3	99.3	99.3	99.3	99.3	99.3	99.3	99.3	99.3	99.3	99.3	99.3	99.3	99.3	99.3	99.3	99.3	94.9	99.3	99.3	99.3	99.3	99.3	99.3	99.3	99.3	99.3	99.3	99.3	99.3	99.3	99	99.3	98.8	99	96.9	94.8
OP823438|2021-10-28	99.3	99.3	99.3	99.4	99.3	99.4	99.3	99.3	99.3	99.3	99.4	99.4	99.4	99.4	99.4	99.3	99.3	99.3	99.3	99.3	99.3	99.3	99.3	99.3	99.3	99.3	99.3	99.3	99.3	94.9	99.3	99.3	99.3	99.3	99.3	99.3	99.3	99.3	99.3	99.3	99.3	99.3	99.3	98.1	99.4	98.8	99	96.9	95.2
MW001304|2016	99.2	99.2	99.3	99.4	99.2	99.3	99.3	99.3	99.3	99.3	99.3	99.3	99.3	99.3	99.3	99.3	99.3	99.3	99.3	99.3	99.3	99.3	99.3	99.2	99.3	99.3	99.3	99.3	99.3	94.8	99.2	99.2	99.3	99.2	99.2	99.3	99.3	99.3	99.3	99.2	99.3	99.2	99.2	99.1	99.3	98.7	99	96.8	94.9
MW001305|2016	99.3	99.3	99.3	99.4	99.3	99.4	99.3	99.3	99.3	99.3	99.3	99.3	99.4	99.3	99.3	99.3	99.3	99.3	99.3	99.3	99.3	99.3	99.3	99.3	99.3	99.3	99.3	99.3	99.3	94.9	99.3	99.3	99.3	99.3	99.3	99.3	99.3	99.3	99.3	99.3	99.3	99.3	99.3	99.1	99.3	98.8	99	96.8	95
MW001306|2019	99.3	99.3	99.3	99.4	99.3	99.4	99.3	99.3	99.3	99.3	99.3	99.3	99.4	99.4	99.4	99.3	99.3	99.3	99.3	99.3	99.3	99.3	99.3	99.3	99.3	99.3	99.3	99.3	99.3	94.9	99.3	99.3	99.3	99.3	99.3	99.3	99.3	99.3	99.3	99.2	99.3	99.3	99.3	99	99.4	98.8	99	96.9	95.1
OP823472|2018	99.3	99.3	99.3	99.4	99.2	99.3	99.3	99.3	99.3	99.3	99.3	99.3	99.3	99.3	99.3	99.3	99.3	99.3	99.3	99.3	99.3	99.3	99.3	99.3	99.3	99.3	99.3	99.3	99.3	94.9	99.2	99.2	99.3	99.2	99.2	99.3	99.3	99.3	99.3	99.2	99.3	99.2	99.3	99.2	99.3	98.8	99	96.8	94.7
OL704354|2018-02-27	99.3	99.3	99.3	99.4	99.3	99.3	99.3	99.3	99.3	99.3	99.3	99.3	99.3	99.3	99.3	99.3	99.3	99.3	99.3	99.3	99.3	99.3	99.3	99.3	99.3	99.3	99.3	99.3	99.3	94.9	99.2	99.3	99.3	99.3	99.2	99.3	99.3	99.3	99.3	99.2	99.3	99.3	99.3	98	99.3	98.8	99.1	97	94.6
OL704267|2017-11-18	99.2	99.2	99.2	99.3	99.2	99.3	99.3	99.3	99.3	99.2	99.2	99.2	99.3	99.3	99.3	99.3	99.2	99.2	99.2	99.2	99.2	99.2	99.2	99.2	99.2	99.2	99.2	99.2	99.2	94.9	99.2	99.2	99.2	99.2	99.2	99.2	99.3	99.3	99.3	99.2	99.3	99.2	99.2	97.9	99.3	98.8	99	97	94.6
OP823424|2020*	98.7	98.7	98.7	98.7	98.6	98.7	98.7	98.7	98.7	98.7	98.7	98.7	98.7	98.7	98.7	98.7	98.7	98.7	98.7	98.7	98.7	98.7	98.7	98.6	98.7	98.7	98.7	98.7	98.7	94.2	98.6	98.6	98.7	98.7	98.6	98.7	98.7	98.7	98.7	98.6	98.7	98.7	98.7	97.4	98.7	98.2	98.4	96.4	94.1
OP823425|2020	99.2	99.2	99.2	99.3	99.2	99.3	99.2	99.2	99.2	99.2	99.2	99.2	99.3	99.3	99.3	99.2	99.2	99.2	99.2	99.2	99.2	99.2	99.2	99.2	99.2	99.2	99.2	99.2	99.2	94.8	99.2	99.2	99.2	99.2	99.2	99.2	99.3	99.3	99.2	99.2	98.9	99.2	99.2	97.9	99.3	98.8	99	97	94.6
MW665120|2016	99.2	99.2	99.2	99.3	99.2	99.3	99.3	99.3	99.3	99.2	99.2	99.2	99.3	99.3	99.3	99.3	99.2	99.2	99.3	99.2	99.2	99.2	99.2	99.2	99.2	99.3	99.2	99.2	99.2	94.8	99.2	99.2	99.2	99.3	99.2	99.2	99.3	99.3	99.3	99.2	99.3	99.2	99.2	97.9	99.3	98.8	99	96.9	94.8
OL704384|2019-11-05	99.3	99.3	99.3	99.3	99.2	99.3	99.3	99.3	99.3	99.2	99.3	99.3	99.3	99.3	99.3	99.3	99.2	99.3	99.3	99.3	99.3	99.3	99.3	99.2	99.3	99.3	99.2	99.3	99.3	94.8	99.2	99.2	99.3	99.2	99.2	99.2	99.3	99.3	99.3	99.2	99.3	99.2	99.2	97.9	99.3	98.8	99	96.9	94.5
OL704325|2017-05-24*	68.2	68.2	68.3	68.3	68.2	68.3	68.2	68.3	68.3	68.3	68.2	68.2	68.3	68.3	68.3	68.3	68.2	68.3	68.2	68.3	68.3	68.3	68.2	68.2	68.2	68.3	68.2	68.3	68.3	67	68.2	68.2	68.2	68.2	68.2	68.2	68.2	68.2	68.2	68.2	68.2	68.2	68.2	68.1	68.2	67.7	68	66.4	65.1
OP823450|2019-10-16	99.3	99.3	99.3	99.4	99.3	99.3	99.3	99.3	99.3	99.3	99.3	99.3	99.3	99.3	99.3	99.3	99.3	99.3	99.3	99.3	99.3	99.3	99.3	99.3	99.3	99.3	99.3	99.3	99.3	94.8	99.3	99.2	99.3	99.3	99.2	99.3	99.3	99.3	99.3	99.2	99.3	99.2	99.3	98.9	99.3	98.8	99	96.9	94.8
OP823452|2019-10-25	99.3	99.3	99.3	99.4	99.3	99.3	99.3	99.3	99.3	99.3	99.3	99.3	99.3	99.3	99.3	99.3	99.3	99.3	99.3	99.3	99.3	99.3	99.3	99.3	99.3	99.3	99.3	99.3	99.3	94.9	99.3	99.3	99.3	99.2	99.2	99.3	99.3	99.3	99.3	99.2	99.3	99.3	99.3	98.9	99.3	98.8	99	96.9	94.8
OL704217|2016-11-07	99.3	99.3	99.3	99.4	99.3	99.4	99.3	99.3	99.3	99.3	99.3	99.3	99.4	99.4	99.3	99.3	99.3	99.3	99.3	99.3	99.3	99.3	99.3	99.3	99.3	99.3	99.3	99.3	99.3	94.9	99.3	99.3	99.3	99.3	99.3	99.3	99.3	99.3	99.3	99.3	99.3	99.3	99.3	98	99.3	98.8	99	97	94.9
OL704219|2016-11-09	99.3	99.3	99.3	99.4	99.3	99.4	99.3	99.3	99.3	99.3	99.3	99.3	99.4	99.4	99.4	99.3	99.3	99.3	99.3	99.3	99.3	99.3	99.3	99.3	99.3	99.3	99.3	99.3	99.3	94.9	99.3	99.3	99.3	99.3	99.3	99.3	99.3	99.4	99.3	99.3	99.3	99.3	99.3	98.7	99.4	98.8	99	97	94.9
OL704220|2016-11-09	99.3	99.3	99.3	99.4	99.3	99.3	99.3	99.3	99.3	99.3	99.3	99.3	99.3	99.3	99.3	99.3	99.3	99.3	99.3	99.3	99.3	99.3	99.3	99.3	99.3	99.3	99.3	99.3	99.3	94.9	99.3	99.3	99.3	99.2	99.2	99.3	99.3	99.3	99.3	99.2	99.2	99.3	99.3	97.9	99.4	98.8	99	97	94.6
OP823466|2019-05-02	99.3	99.3	99.3	99.4	99.3	99.3	99.3	99.3	99.3	99.3	99.3	99.3	99.4	99.3	99.3	99.3	99.3	99.3	99.3	99.3	99.3	99.3	99.3	99.3	99.3	99.3	99.3	99.3	99.3	94.9	99.2	99.3	99.3	99.3	99.3	99.3	99.3	99.3	99.3	99.2	99	99.3	99.3	98	99.3	98.8	99	97	94.6
MG647783|2016	99.3	99.3	99.3	99.4	99.3	99.3	99.3	99.3	99.3	99.3	99.3	99.3	99.3	99.3	99.3	99.3	99.3	99.3	99.3	99.3	99.3	99.3	99.3	99.3	99.3	99.3	99.3	99.3	99.3	94.9	99.3	99.3	99.3	99.3	99.3	99.3	99.3	99.3	99.3	99.3	99.3	99.3	99.3	97.9	99.3	98.8	99	97	94.6
OL704241|2018-06-19*	91.7	91.7	91.8	91.4	91.7	91.8	91.8	91.8	91.8	91.7	91.7	91.7	91.8	91.8	91.8	91.8	91.7	91.8	91.7	91.8	91.7	91.7	91.7	91.7	91.7	91.7	91.7	91.7	91.7	87.4	91.7	91.7	91.8	91.7	91.7	91.7	91.8	91.8	91.8	91.7	91.8	91.7	91.7	90.5	91.8	91.2	91.5	90.7	87.2
OL704374|2017-11-15	99.2	99.2	99.2	99.3	99.2	99.3	99.3	99.3	99.3	99.2	99.2	99.2	99.3	99.3	99.3	99.3	99.2	99.3	99.2	99.3	99.2	99.2	99.2	99.2	99.2	99.2	99.2	99.2	99.2	94.8	99.2	99.2	99.2	99.2	99.2	99.2	99.3	99.3	99.2	99.2	99.2	99.2	99.2	97.9	99.3	98.8	99	96.9	94.5
OL704255|2018-06-15*	96.3	96.3	96.3	96.2	96.3	96.4	96.3	96.3	96.3	96.3	96.3	96.3	96.4	96.3	96.3	96.3	96.3	96.3	96.3	96.3	96.3	96.3	96.3	96.3	96.3	96.3	96.3	96.3	96.3	91.7	96.3	96.3	96.3	96.3	96.3	96.3	96.4	96.4	96.3	96.3	96.3	96.3	96.3	95	96.3	95.8	96.1	94	91.7
OL704368|2017-11-15*	86	86	86	85.3	86	86.1	86	86	86	86	86	86	86.1	86.1	86.1	86	86	86	86	86	86	86	86	86	86	86	86	86	86	80.9	86	86	86	86	86	86	86.1	86	86	86	86	86	86	84.7	86.1	85.5	85.9	83.7	81.5
OL704344|2014-10-28*	65.1	65.1	65.1	65.2	65.1	65.1	65.1	65.1	65.1	65.1	65.1	65.1	65.1	65.1	65.1	65.1	65.1	65.1	65.1	65.1	65.1	65.1	65.1	65.1	65.1	65.1	65.1	65.1	65.1	61.9	65.1	65.1	65.1	65.1	65.1	65.1	65.2	65.1	65.1	65.1	65.1	65.1	65.1	65	65.2	64.6	65.1	62.8	64.1
OL704304|2019-04-29*	97.6	97.6	97.6	97.6	97.6	97.7	97.7	97.7	97.7	97.6	97.7	97.7	97.7	97.7	97.7	97.7	97.6	97.7	97.6	97.7	97.7	97.7	97.7	97.6	97.6	97.7	97.6	97.6	97.7	93.1	97.6	97.6	97.6	97.6	97.6	97.6	97.7	97.7	97.6	97.6	97.6	97.6	97.6	96.3	97.7	97.1	97.4	95.3	92.9
OR130293	99.2	99.2	99.2	99.3	99.2	99.3	99.2	99.2	99.2	99.2	99.2	99.2	99.3	99.3	99.3	99.2	99.2	99.2	99.2	99.2	99.2	99.2	99.2	99.2	99.2	99.2	99.2	99.2	99.2	94.8	99.2	99.2	99.2	99.2	99.2	99.2	99.3	99.3	99.2	99.2	99.2	99.2	99.2	97.9	99.3	98.7	98.9	96.9	94.5
OL704239|2018-06-07*	91.2	91.2	91.2	90.8	91.2	91.2	91.2	91.2	91.2	91.2	91.2	91.2	91.2	91.2	91.2	91.2	91.2	91.2	91.2	91.2	91.2	91.2	91.2	91.2	91.2	91.2	91.2	91.2	91.2	86.8	91.1	91.2	91.2	91.2	91.2	91.2	91.2	91.2	91.2	91.2	91.2	91.2	91.2	89.9	91.2	90.7	91	89.5	86.6
OP823467|2019-05-01	99.1	99.1	99.2	99.2	99.1	99.2	99.2	99.2	99.2	99.2	99.1	99.2	99.2	99.2	99.2	99.2	99.1	99.2	99.2	99.2	99.2	99.2	99.2	99.1	99.2	99.2	99.1	99.1	99.1	94.7	99.1	99.1	99.1	99.1	99.1	99.1	99.2	99.2	99.1	99.1	98.9	99.1	99.1	97.8	99.2	98.7	98.9	96.9	94.3
OL704292|2018-10-23	99.2	99.2	99.3	99.3	99.2	99.3	99.3	99.3	99.3	99.2	99.2	99.3	99.3	99.3	99.3	99.3	99.2	99.3	99.2	99.3	99.3	99.3	99.2	99.2	99.2	99.2	99.2	99.2	99.2	94.7	99.2	99.2	99.2	99.2	99.2	99.2	99.3	99.3	99.2	99.2	99.2	99.2	99.2	97.9	99.2	98.7	98.9	96.9	94.4
OL704357|2018-06-19	99.1	99.1	99.2	99.2	99.1	99.2	99.2	99.2	99.2	99.1	99.1	99.2	99.2	99.2	99.2	99.2	99.1	99.1	99.1	99.1	99.1	99.1	99.1	99.1	99.1	99.1	99.1	99.1	99.1	94.6	99.1	99.1	99.1	99.1	99.1	99.1	99.2	99.2	99.1	99.1	99.1	99.1	99.1	97.8	99.2	98.6	98.8	96.8	94.3
MZ576219|2020-11	99.1	99.1	99.1	99.2	99	99.1	99.1	99.1	99.1	99.1	99.1	99.1	99.1	99.1	99.1	99.1	99.1	99.1	99.1	99.1	99.1	99.1	99.1	99.1	99.1	99.1	99.1	99.1	99.1	94.6	99	99.1	99.1	99.1	99	99.1	99.1	99.1	99.1	99	98.8	99.1	99.1	97.8	99.1	98.6	98.8	96.9	94.3
OL704332|2019-01-08	99.1	99.1	99.1	99.2	99.1	99.2	99.1	99.1	99.1	99.1	99.1	99.1	99.2	99.2	99.1	99.1	99.1	99.1	99.1	99.1	99.1	99.1	99.1	99.1	99.1	99.1	99.1	99.1	99.1	94.6	99.1	99.1	99.1	99.1	99.1	99.1	99.1	99.1	99.1	99	99.1	99.1	99.1	97.7	99.1	98.6	98.8	96.8	94.3
OL704333|2019-01-08	99.1	99.1	99.1	99.2	99.1	99.2	99.1	99.1	99.1	99.1	99.1	99.1	99.2	99.2	99.2	99.1	99.1	99.1	99.1	99.1	99.1	99.1	99.1	99.1	99.1	99.1	99.1	99.1	99.1	94.6	99.1	99.1	99.1	99.1	99.1	99.1	99.1	99.1	99.1	99.1	99.1	99.1	99.1	97.8	99.1	98.6	98.8	96.8	94.3
OL704326|2019-06-17	99.1	99.1	99.1	99.2	99.1	99.2	99.2	99.2	99.2	99.1	99.2	99.2	99.2	99.2	99.2	99.2	99.1	99.2	99.1	99.2	99.2	99.2	99.2	99.1	99.1	99.2	99.1	99.1	99.2	94.7	99.1	99.1	99.1	99.1	99.1	99.1	99.2	99.1	99.1	99.1	99.1	99.1	99.1	97.8	99.1	98.6	98.8	96.8	94.3
OL704132|2016-11-28	99.2	99.2	99.2	99.3	99.2	99.2	99.2	99.2	99.2	99.2	99.2	99.2	99.3	99.2	99.2	99.2	99.2	99.2	99.2	99.2	99.2	99.2	99.2	99.2	99.2	99.2	99.2	99.2	99.2	94.8	99.2	99.2	99.2	99.2	99.2	99.2	99.2	99.2	99.2	99.2	99.1	99.2	99.2	97.9	99.2	98.7	98.9	96.9	94.4
OL704137|2016-11-16	99.2	99.2	99.3	99.3	99.2	99.3	99.3	99.3	99.3	99.2	99.2	99.2	99.3	99.3	99.3	99.3	99.2	99.2	99.2	99.2	99.3	99.2	99.2	99.2	99.2	99.2	99.2	99.2	99.2	94.8	99.2	99.2	99.2	99.2	99.2	99.3	99.3	99.3	99.2	99.2	99	99.2	99.2	97.9	99.3	98.8	99	97	94.5
OL704195|2019-04-17	99.2	99.2	99.2	99.3	99.2	99.3	99.2	99.2	99.3	99.2	99.2	99.2	99.3	99.2	99.2	99.2	99.2	99.2	99.2	99.2	99.2	99.2	99.2	99.2	99.2	99.2	99.2	99.2	99.2	94.8	99.2	99.2	99.2	99.2	99.2	99.2	99.3	99.3	99.2	99.2	98.9	99.2	99.2	97.9	99.3	98.7	98.9	97	94.4
OL704143|2016-11-01	99.3	99.3	99.3	99.4	99.2	99.3	99.3	99.3	99.3	99.3	99.3	99.3	99.3	99.3	99.3	99.3	99.3	99.3	99.3	99.3	99.3	99.3	99.3	99.3	99.3	99.3	99.3	99.2	99.3	94.8	99.2	99.3	99.3	99.3	99.2	99.3	99.3	99.3	99.3	99.2	99.1	99.2	99.2	98	99.3	98.8	99	97	94.5
OL704148|2016-11-01	99.2	99.2	99.3	99.4	99.2	99.3	99.2	99.2	99.2	99.2	99.2	99.2	99.3	99.3	99.3	99.2	99.2	99.2	99.2	99.2	99.2	99.2	99.2	99.2	99.2	99.2	99.2	99.2	99.2	94.8	99.2	99.3	99.3	99.3	99.2	99.3	99.3	99.3	99.3	99.2	99.2	99.2	99.2	97.9	99.3	98.7	99	97	94.5
OL704133|2016-11-28	99.2	99.2	99.2	99.3	99.2	99.2	99.2	99.2	99.2	99.2	99.2	99.2	99.3	99.2	99.2	99.2	99.2	99.2	99.2	99.2	99.2	99.2	99.2	99.2	99.2	99.2	99.2	99.2	99.2	94.8	99.1	99.2	99.2	99.2	99.2	99.2	99.2	99.2	99.2	99.2	98.9	99.2	99.2	97.9	99.3	98.7	98.9	97	94.4
OL704138|2016-11-07	99.2	99.2	99.2	99.3	99.2	99.3	99.2	99.2	99.2	99.2	99.2	99.2	99.3	99.3	99.3	99.2	99.2	99.2	99.2	99.2	99.2	99.2	99.2	99.2	99.2	99.2	99.2	99.2	99.2	94.8	99.2	99.2	99.2	99.2	99.2	99.2	99.3	99.3	99.2	99.2	99.2	99.2	99.2	97.9	99.3	98.7	98.9	97	94.5
OL704140|2016-11-07	99.2	99.2	99.2	99.3	99.2	99.3	99.2	99.2	99.2	99.2	99.2	99.2	99.3	99.3	99.2	99.2	99.2	99.2	99.2	99.2	99.2	99.2	99.2	99.2	99.2	99.2	99.2	99.2	99.2	94.8	99.2	99.2	99.2	99.2	99.2	99.2	99.3	99.3	99.2	99.2	98.9	99.2	99.2	97.9	99.3	98.7	99	97	94.5
OL704134|2016-11-28	99.2	99.2	99.2	99.3	99.2	99.3	99.2	99.2	99.2	99.2	99.2	99.2	99.3	99.3	99.3	99.2	99.2	99.2	99.2	99.2	99.2	99.2	99.2	99.2	99.2	99.2	99.2	99.2	99.2	94.8	99.2	99.2	99.2	99.2	99.2	99.2	99.3	99.3	99.2	99.2	98.9	99.2	99.2	97.9	99.3	98.7	98.9	97	94.5
OL704147|2016-11-01	99.2	99.2	99.2	99.3	99.2	99.3	99.2	99.2	99.2	99.2	99.2	99.2	99.3	99.3	99.3	99.2	99.2	99.2	99.2	99.2	99.2	99.2	99.2	99.2	99.2	99.2	99.2	99.2	99.2	94.8	99.2	99.2	99.2	99.2	99.2	99.2	99.3	99.3	99.2	99.2	99.2	99.2	99.2	97.9	99.3	98.7	98.9	97	94.5
OL704135|2016-11-28	99.2	99.2	99.2	99.3	99.2	99.3	99.2	99.2	99.2	99.2	99.2	99.2	99.3	99.3	99.2	99.2	99.2	99.2	99.2	99.2	99.2	99.2	99.2	99.2	99.2	99.2	99.2	99.2	99.2	94.8	99.2	99.2	99.2	99.2	99.2	99.2	99.3	99.3	99.2	99.2	98.9	99.2	99.2	97.9	99.3	98.7	99	97	94.5
OL704142|2016-11-01	99.2	99.2	99.2	99.3	99.2	99.2	99.2	99.2	99.2	99.2	99.2	99.2	99.3	99.2	99.2	99.2	99.2	99.2	99.2	99.2	99.2	99.2	99.2	99.2	99.2	99.2	99.2	99.2	99.2	94.8	99.2	99.2	99.2	99.2	99.2	99.2	99.3	99.3	99.2	99.2	98.9	99.2	99.2	97.9	99.3	98.7	98.9	97	94.5
OL704139|2016-11-07	99.2	99.2	99.2	99.3	99.2	99.3	99.2	99.2	99.2	99.2	99.2	99.2	99.3	99.3	99.3	99.2	99.2	99.2	99.2	99.2	99.2	99.2	99.2	99.2	99.2	99.2	99.2	99.2	99.2	94.8	99.2	99.2	99.2	99.2	99.2	99.2	99.3	99.3	99.2	99.2	99	99.2	99.2	97.9	99.3	98.7	98.9	97	94.5
OL704144|2016-11-01	99.2	99.2	99.2	99.3	99.2	99.3	99.2	99.2	99.2	99.2	99.2	99.2	99.3	99.3	99.3	99.2	99.2	99.2	99.2	99.2	99.2	99.2	99.2	99.2	99.2	99.2	99.2	99.2	99.2	94.8	99.2	99.2	99.2	99.2	99.2	99.2	99.3	99.3	99.2	99.2	99	99.2	99.2	97.9	99.3	98.7	98.9	97	94.5
OL704141|2016-11-07	99.2	99.2	99.2	99.3	99.2	99.3	99.2	99.2	99.2	99.2	99.2	99.2	99.3	99.3	99.2	99.2	99.2	99.2	99.2	99.2	99.2	99.2	99.2	99.2	99.2	99.2	99.2	99.2	99.2	94.8	99.2	99.2	99.2	99.2	99.2	99.2	99.3	99.3	99.2	99.2	98.9	99.2	99.2	97.9	99.3	98.7	98.9	97	94.5
OL704145|2016-11-01	99.2	99.2	99.2	99.3	99.2	99.2	99.2	99.2	99.2	99.2	99.2	99.2	99.3	99.2	99.2	99.2	99.2	99.2	99.2	99.2	99.2	99.2	99.2	99.2	99.2	99.2	99.2	99.2	99.2	94.8	99.2	99.2	99.2	99.2	99.2	99.2	99.3	99.3	99.2	99.2	98.9	99.2	99.2	97.9	99.3	98.7	98.9	97	94.5
OL704136|2016-11-28	99.2	99.2	99.2	99.3	99.2	99.2	99.2	99.2	99.2	99.2	99.2	99.2	99.3	99.2	99.2	99.2	99.2	99.2	99.2	99.2	99.2	99.2	99.2	99.2	99.2	99.2	99.2	99.2	99.2	94.8	99.1	99.2	99.2	99.2	99.2	99.2	99.2	99.2	99.2	99.2	98.9	99.2	99.2	97.9	99.3	98.7	98.9	97	94.4
OL704146|2016-11-01	99.2	99.2	99.3	99.3	99.2	99.3	99.3	99.3	99.3	99.3	99.3	99.3	99.3	99.3	99.3	99.3	99.3	99.3	99.3	99.3	99.3	99.3	99.3	99.2	99.3	99.3	99.2	99.3	99.3	94.8	99.2	99.2	99.2	99.2	99.2	99.3	99.3	99.3	99.2	99.2	99.3	99.2	99.2	98.8	99.3	98.7	99	96.9	94.7
OL704320|2016-01-13	99.2	99.2	99.3	99.3	99.2	99.3	99.3	99.3	99.3	99.2	99.3	99.3	99.3	99.3	99.3	99.3	99.2	99.3	99.2	99.3	99.3	99.3	99.2	99.2	99.2	99.2	99.2	99.2	99.3	94.8	99.2	99.2	99.2	99.2	99.2	99.2	99.3	99.3	99.2	99.2	99.3	99.2	99.2	97.9	99.3	98.8	99	97	94.4
OL704328|2019-01-07	99.2	99.2	99.3	99.3	99.2	99.3	99.3	99.3	99.3	99.3	99.3	99.3	99.3	99.3	99.3	99.3	99.3	99.3	99.3	99.3	99.3	99.3	99.3	99.2	99.3	99.3	99.3	99.3	99.3	94.8	99.3	99.2	99.3	99.2	99.3	99.3	99.3	99.3	99.2	99.2	99.3	99.2	99.3	98.1	99.3	98.8	99	96.9	94.7
OL704321|2016-01-20	99.2	99.2	99.2	99.3	99.2	99.3	99.2	99.2	99.2	99.2	99.3	99.3	99.3	99.3	99.3	99.2	99.2	99.2	99.2	99.2	99.2	99.2	99.2	99.2	99.2	99.2	99.2	99.2	99.2	94.8	99.2	99.2	99.2	99.2	99.2	99.2	99.3	99.3	99.2	99.2	99.2	99.2	99.2	97.9	99.2	98.7	98.9	96.9	94.4
OL704335|2019-01-09	99.2	99.2	99.2	99.3	99.2	99.3	99.2	99.2	99.2	99.2	99.2	99.2	99.3	99.3	99.3	99.2	99.2	99.2	99.2	99.2	99.2	99.2	99.2	99.2	99.2	99.2	99.2	99.2	99.2	94.8	99.2	99.2	99.2	99.2	99.2	99.2	99.3	99.3	99.2	99.2	99.2	99.2	99.2	97.9	99.3	98.7	99	97	94.4
OL704329|2019-01-07	99.2	99.2	99.2	99.3	99.2	99.2	99.2	99.2	99.2	99.2	99.2	99.2	99.2	99.2	99.2	99.2	99.2	99.2	99.2	99.2	99.2	99.2	99.2	99.2	99.2	99.2	99.2	99.2	99.2	94.7	99.2	99.2	99.2	99.2	99.1	99.2	99.2	99.2	99.2	99.1	99.2	99.2	99.2	98	99.2	98.7	98.9	96.9	94.6
OL704334|2019-01-08	99.2	99.2	99.2	99.3	99.2	99.3	99.2	99.2	99.2	99.2	99.2	99.2	99.3	99.2	99.2	99.2	99.2	99.2	99.2	99.2	99.2	99.2	99.2	99.2	99.2	99.2	99.2	99.2	99.2	94.8	99.2	99.2	99.2	99.2	99.2	99.2	99.2	99.2	99.2	99.1	99.2	99.2	99.2	97.9	99.2	98.7	98.9	96.9	94.4
OL704330|2019-01-08	99.2	99.2	99.2	99.3	99.1	99.2	99.2	99.2	99.2	99.2	99.2	99.2	99.2	99.2	99.2	99.2	99.2	99.2	99.2	99.2	99.2	99.2	99.2	99.1	99.2	99.2	99.2	99.2	99.2	94.7	99.1	99.1	99.2	99.1	99.1	99.2	99.2	99.2	99.2	99.1	99.2	99.1	99.1	97.8	99.2	98.7	98.9	96.9	94.4
OL704264|2016-01-07	99.2	99.2	99.2	99.2	99.2	99.2	99.2	99.2	99.2	99.2	99.2	99.2	99.2	99.2	99.2	99.2	99.2	99.2	99.2	99.2	99.2	99.2	99.2	99.2	99.2	99.2	99.2	99.2	99.2	94.7	99.1	99.1	99.1	99.1	99.1	99.2	99.2	99.2	99.1	99.1	99.2	99.1	99.1	97.8	99.2	98.7	98.9	96.9	94.3
OL704348|2018-11-01	99.1	99.1	99.2	99.2	99.1	99.2	99.2	99.2	99.2	99.2	99.2	99.2	99.2	99.2	99.2	99.2	99.2	99.2	99.1	99.2	99.2	99.2	99.2	99.1	99.2	99.2	99.2	99.2	99.2	94.6	99.1	99.1	99.1	99.1	99.1	99.2	99.2	99.2	99.1	99.1	99.2	99.1	99.1	97.8	99.2	98.7	98.9	96.9	94.3
OL704349|2018-11-01*	90.8	90.8	90.9	90.9	90.9	90.9	90.9	90.9	90.9	90.9	90.9	90.9	90.9	90.9	90.9	90.9	90.9	90.9	90.9	90.9	90.9	90.9	90.9	90.9	90.9	90.9	90.9	90.9	90.9	86.5	90.8	90.8	90.9	90.8	90.8	90.9	90.9	90.9	90.9	90.8	90.9	90.8	90.9	90.7	90.9	90.3	90.6	88.4	86.1
OP823417|2018	99	99.1	99.1	99.2	99.1	99.1	99.1	99.1	99.1	99.1	99.1	99.1	99.1	99.1	99.1	99.1	99.1	99.1	99.1	99.1	99.1	99.1	99.1	99.1	99.1	99.1	99.1	99.1	99.1	94.6	99.1	99	99.1	99	99	99.1	99.1	99.1	99.1	99	99.1	99	99.1	98.9	99.1	98.6	98.8	96.7	94.4
OR130291	99	99	99	99.2	99	99.1	99.1	99.1	99.1	99	99.1	99.1	99.1	99.1	99.1	99.1	99	99.1	99.1	99.1	99.1	99.1	99.1	99	99.1	99.1	99	99	99.1	94.6	99	99	99	99	99	99	99.1	99.1	99	99	98.9	99	99	97.7	99.1	98.6	98.8	96.8	94.2
OP823418|2018	99	99	99.1	99.2	99.1	99.1	99.1	99.1	99.1	99.1	99.1	99.1	99.1	99.1	99.1	99.1	99.1	99.1	99.1	99.1	99.1	99.1	99.1	99.1	99.1	99.1	99.1	99.1	99.1	94.6	99.1	99	99.1	99	99	99.1	99.1	99.1	99.1	99	99.1	99	99.1	98.9	99.1	98.6	98.8	96.7	94.4
OL704188|2016-11-02	99.1	99.1	99.1	99.2	99.1	99.2	99.1	99.1	99.1	99.1	99.1	99.1	99.2	99.2	99.1	99.1	99.1	99.1	99.1	99.1	99.1	99.1	99.1	99.1	99.1	99.1	99.1	99.1	99.1	94.7	99.1	99.1	99.1	99.1	99.1	99.1	99.1	99.1	99.1	99.1	98.8	99.1	99.1	97.8	99.1	98.6	98.8	96.8	94.3
OL704189|2016-11-02	99.1	99.1	99.1	99.2	99.1	99.1	99.1	99.1	99.1	99.1	99.1	99.1	99.2	99.1	99.1	99.1	99.1	99.1	99.1	99.1	99.1	99.1	99.1	99.1	99.1	99.1	99.1	99.1	99.1	94.7	99.1	99.1	99.1	99.1	99.1	99.1	99.1	99.1	99.1	99	98.8	99	99	97.8	99.1	98.6	98.8	96.8	94.3
OL704190|2016-11-02	99.1	99.1	99.1	99.2	99.1	99.2	99.1	99.1	99.2	99.1	99.1	99.1	99.2	99.2	99.2	99.1	99.1	99.1	99.1	99.1	99.1	99.1	99.1	99.1	99.1	99.1	99.1	99.1	99.1	94.7	99.1	99.1	99.1	99.1	99.1	99.1	99.2	99.2	99.1	99.1	98.8	99.1	99.1	97.8	99.2	98.6	98.8	96.8	94.3
OL704278|2014-11-15	99	99	99.1	99.2	99	99.1	99.1	99.1	99.1	99	99	99.1	99.1	99.1	99.1	99.1	99.1	99.1	99.1	99	99.1	99.1	99	99	99	99.1	99	99	99	94.6	99	99	99.1	99	99	99.1	99.1	99.1	99.1	99	99.1	99	99	97.7	99.1	98.6	98.8	96.8	94.3
OL704287|2015-11-21	99.1	99.1	99.1	99.2	99	99.1	99.1	99.1	99.1	99.1	99.1	99.1	99.1	99.1	99.1	99.1	99.1	99.1	99.1	99.1	99.1	99.1	99.1	99.1	99.1	99.1	99.1	99	99	94.7	99	99	99.1	99	99	99.1	99.1	99.1	99.1	99	99.1	99.1	99	97.8	99.1	98.6	98.8	96.8	94.3
OL704389|2019-11-16	99	99	99	99.1	99	99	99	99	99	99	99	99	99.1	99	99	99	99	99	99	99	99	99	99	99	99	99	99	99	99	94.6	99	99	99	99	99	99	99	99.1	99	99	99	99	99	97.7	99	98.5	98.7	96.8	94.2
OL704311|2016-11-19	99.1	99.1	99.1	99.2	99	99.1	99.1	99.1	99.1	99.1	99.1	99.1	99.1	99.1	99.1	99.1	99.1	99.1	99.1	99.1	99.1	99.1	99.1	99	99.1	99.1	99.1	99.1	99.1	94.6	99	99	99.1	99	99	99.1	99.1	99.1	99.1	99	99.1	99.1	99	97.7	99.1	98.6	98.8	96.8	94.3
OL704339|2013-11-16	99.1	99.1	99.1	99.2	99.1	99.2	99.1	99.1	99.1	99.1	99.1	99.1	99.2	99.1	99.1	99.1	99.1	99.1	99.1	99.1	99.1	99.1	99.1	99.1	99.1	99.1	99.1	99.1	99.1	94.7	99.1	99.1	99.1	99.1	99.1	99.1	99.1	99.1	99.1	99.1	99.1	99.1	99.1	97.8	99.1	98.6	98.8	96.8	94.3
OL704390|2019-11-16	99	99	99	99.2	99	99.1	99	99	99	99	99	99	99.1	99.1	99.1	99	99	99	99	99	99	99	99	99	99	99	99	99	99	94.6	99	99	99	99	99	99	99.1	99.1	99	99	99	99	99	97.7	99.1	98.5	98.8	96.8	94.3
|2017-07-20*	85.7	85.7	85.7	85.4	85.6	85.7	85.7	85.7	85.7	85.6	85.7	85.7	85.7	85.7	85.7	85.7	85.6	85.7	85.7	85.7	85.7	85.7	85.7	85.6	85.6	85.7	85.6	85.6	85.7	81.1	85.6	85.7	85.7	85.7	85.6	85.7	85.8	85.7	85.7	85.7	85.7	85.7	85.7	85.5	85.7	85.6	85.4	83.9	83.5
OP823414|2020	98.5	98.5	98.5	98.6	98.5	98.6	98.5	98.5	98.5	98.5	98.5	98.5	98.6	98.6	98.6	98.5	98.5	98.5	98.5	98.5	98.5	98.5	98.5	98.5	98.5	98.5	98.5	98.5	98.5	94.1	98.5	98.5	98.5	98.5	98.5	98.5	98.6	98.6	98.5	98.5	98.2	98.5	98.5	97.2	98.6	98.1	98.3	96.3	93.8
MF688929|2016-12*	61.9	61.9	61.9	62.1	61.9	61.9	61.9	61.9	61.9	61.9	61.9	61.9	61.9	61.9	61.9	61.9	61.9	61.9	61.9	61.9	61.9	61.9	61.9	61.9	61.9	61.9	61.9	61.9	61.6	59.7	61.9	61.5	61.5	61.5	61.6	61.6	61.6	61.6	61.6	61.5	61.8	61.9	61.9	61.9	61.9	61.5	61.8	60.7	58.8
OL704323|2016-10-25*	89.2	89.2	89.2	88.7	89.1	89.2	89.2	89.2	89.2	89.2	89.2	89.2	89.2	89.2	89.2	89.2	89.2	89.2	89.1	89.2	89.2	89.2	89.2	89.1	89.2	89.2	89.2	89.2	89.2	84.1	89.1	89.1	89.2	89.2	89.1	89.2	89.2	89.2	89.2	89.1	89.2	89.2	89.2	87.8	89.2	88.7	88.9	86.9	84.5
OP823483|1977	98.2	98.2	98.2	98.3	98.2	98.3	98.3	98.3	98.3	98.2	98.2	98.2	98.3	98.3	98.3	98.3	98.3	98.2	98.2	98.2	98.3	98.2	98.2	98.2	98.2	98.2	98.2	98.2	98.3	93.8	98.2	98.2	98.2	98.2	98.2	98.2	98.3	98.3	98.2	98.2	97.9	98.2	98.2	96.9	98.3	97.8	98	96	93.5
OL704209|2018-10-25*	95.1	95.1	95.1	94.9	95	95.1	95.1	95.1	95.1	95	95.1	95.1	95.1	95.1	95.1	95.1	95	95.1	95	95.1	95.1	95.1	95.1	95	95.1	95.1	95	95.1	95.1	90.6	95	95	95	95	95	95	95.1	95.1	95	95	95	95	95	93.7	95.1	95	94.8	93.6	90.4
OL704225|2017-11-15*	77.1	77.1	77.2	75.9	77.1	77.2	77.2	77.2	77.2	77.1	77.2	77.2	77.2	77.2	77.2	77.2	77.1	77.2	77.1	77.2	77.2	77.2	77.1	77.1	77.1	77.2	77.1	77.1	77.2	72.2	77.1	77.1	77.1	77.1	77.1	77.1	77.2	77.2	77.1	77.1	77.2	77.1	77.2	75.7	77.2	77.1	77	75.6	74.1
OL704355|2018-06-07*	92.3	92.3	92.3	92.5	92.3	92.4	92.4	92.4	92.4	92.4	92.4	92.4	92.4	92.4	92.4	92.4	92.4	92.4	92.3	92.4	92.4	92.4	92.4	92.3	92.4	92.4	92.4	92.4	92.4	87.9	92.3	92.3	92.3	92.3	92.3	92.3	92.4	92.3	92.3	92.3	92.3	92.3	92.3	91	92.4	91.9	92.1	90	87.5
OL704242|2018-06-14*	92.1	92.1	92.1	91.8	92.1	92.2	92.1	92.1	92.1	92.1	92.1	92.1	92.2	92.2	92.1	92.1	92.1	92.1	92.1	92.1	92.1	92.1	92.1	92.1	92.1	92.1	92.1	92.1	92.1	87.7	92.1	92.1	92.1	92.1	92.1	92.1	92.1	92.1	92.1	92.1	92.1	92.1	92.1	90.7	92.2	91.6	91.9	89.8	87.9
MF688928|2016-12*	42.1	42.1	42.1	42.1	42	42	42	42	42	42	42	42	42	42	42	42	42	42	42	42	42	42	42	42	42	42	42	42	42	41.2	42	42.1	42.1	42.1	42.1	42.1	42.1	42.1	42.1	42.1	42.1	42.1	42.1	42.1	42.1	42.1	42	42.1	40.8
OL704235|2017-11-15*	88.8	88.8	88.8	88.6	88.8	88.8	88.8	88.8	88.8	88.8	88.8	88.8	88.8	88.8	88.8	88.8	88.8	88.8	88.8	88.8	88.8	88.8	88.8	88.8	88.8	88.8	88.8	88.8	88.8	84.2	88.8	88.8	88.8	88.8	88.9	88.8	88.9	88.9	88.8	88.8	88.9	88.8	88.8	87.5	88.8	88.3	88.6	86.6	86.2
OR130292*	26.7	26.7	26.7	26.8	26.7	26.7	26.7	26.7	26.7	26.7	26.7	26.7	26.7	26.7	26.7	26.7	26.7	26.7	26.7	26.7	26.7	26.7	26.7	26.7	26.7	26.7	26.7	26.7	26.7	26.8	26.7	26.7	26.7	26.7	26.7	26.7	26.7	26.7	26.7	26.7	26.7	26.7	26.7	26.7	26.7	26.7	26.7	26.7	26.7
OP823460|2019-05-04	93.5	93.6	93.5	93.7	93.5	93.6	93.6	93.6	93.6	93.6	93.6	93.6	93.6	93.6	93.6	93.6	93.6	93.6	93.6	93.6	93.6	93.6	93.6	93.5	93.6	93.6	93.6	93.6	93.6	89.4	93.6	93.5	93.5	93.5	93.5	93.5	93.5	93.5	93.5	93.5	93.5	93.5	93.5	92.4	93.7	93.1	93.4	91.5	89.3
OP823475|2008-05-12	93.8	93.8	93.7	93.8	93.7	93.8	93.8	93.8	93.8	93.8	93.8	93.8	93.8	93.8	93.8	93.8	93.8	93.8	93.8	93.8	93.8	93.8	93.8	93.8	93.8	93.8	93.7	93.7	93.7	89.5	93.8	93.7	93.7	93.7	93.7	93.7	93.7	93.7	93.7	93.6	93.4	93.7	93.7	92.5	93.9	93.4	93.6	91.8	89.4
OP823476|2008-05-13	93.7	93.7	93.7	93.7	93.7	93.8	93.8	93.8	93.8	93.8	93.7	93.8	93.8	93.8	93.8	93.8	93.7	93.7	93.8	93.7	93.8	93.7	93.7	93.7	93.7	93.8	93.7	93.7	93.7	89.4	93.7	93.6	93.6	93.7	93.6	93.7	93.6	93.7	93.6	93.6	93.4	93.7	93.7	92.5	93.9	93.3	93.5	91.8	89.4
OP823477|2008-05-12	93.8	93.8	93.7	93.8	93.7	93.8	93.8	93.8	93.8	93.8	93.8	93.8	93.8	93.8	93.8	93.8	93.8	93.8	93.8	93.8	93.8	93.8	93.8	93.8	93.8	93.8	93.7	93.7	93.7	89.5	93.8	93.7	93.7	93.7	93.7	93.7	93.7	93.7	93.7	93.7	93.4	93.7	93.7	92.5	93.9	93.4	93.6	91.8	89.4
OP823478|2008-05-13	93.8	93.8	93.7	93.8	93.7	93.8	93.8	93.8	93.8	93.8	93.8	93.8	93.8	93.8	93.8	93.8	93.8	93.8	93.8	93.8	93.8	93.8	93.8	93.8	93.8	93.8	93.7	93.7	93.7	89.5	93.8	93.7	93.7	93.7	93.7	93.7	93.7	93.7	93.7	93.7	93.4	93.7	93.7	92.5	93.9	93.4	93.6	91.8	89.4
HM440560|2008	93.7	93.7	93.7	93.8	93.7	93.8	93.8	93.8	93.8	93.8	93.8	93.8	93.8	93.8	93.8	93.8	93.8	93.7	93.8	93.7	93.8	93.8	93.7	93.7	93.7	93.8	93.7	93.7	93.7	89.5	93.7	93.6	93.7	93.7	93.6	93.7	93.7	93.6	93.7	93.6	93.4	93.7	93.7	92.5	93.9	93.4	93.6	91.8	89.4
OP823482|1997	93.8	93.8	93.7	93.8	93.7	93.8	93.8	93.8	93.8	93.8	93.8	93.8	93.8	93.8	93.8	93.8	93.8	93.8	93.8	93.8	93.8	93.8	93.8	93.8	93.8	93.8	93.7	93.7	93.7	89.5	93.8	93.7	93.7	93.7	93.7	93.7	93.7	93.7	93.7	93.6	93.4	93.7	93.8	92.5	93.9	93.4	93.6	91.8	89.4
OP823480|2008-05-12	93.8	93.8	93.7	93.8	93.7	93.8	93.8	93.8	93.8	93.8	93.8	93.8	93.8	93.8	93.8	93.8	93.8	93.8	93.8	93.8	93.8	93.8	93.8	93.8	93.8	93.8	93.7	93.7	93.7	89.5	93.8	93.7	93.7	93.7	93.7	93.7	93.7	93.7	93.7	93.6	93.4	93.7	93.7	92.5	93.9	93.4	93.6	91.8	89.4
OP823479|2008-05-12	93.8	93.8	93.8	93.8	93.7	93.8	93.8	93.8	93.8	93.8	93.8	93.8	93.8	93.8	93.8	93.8	93.8	93.8	93.8	93.8	93.8	93.8	93.8	93.8	93.8	93.8	93.7	93.7	93.7	89.5	93.8	93.6	93.6	93.7	93.7	93.7	93.7	93.7	93.7	93.6	93.4	93.7	93.7	92.5	93.9	93.4	93.6	91.8	89.4
HM440561|2008	93.7	93.8	93.7	93.7	93.7	93.8	93.8	93.8	93.8	93.8	93.8	93.8	93.8	93.8	93.8	93.8	93.8	93.7	93.8	93.7	93.8	93.8	93.8	93.7	93.7	93.8	93.7	93.7	93.7	89.4	93.7	93.6	93.6	93.7	93.7	93.7	93.7	93.7	93.6	93.6	93.4	93.7	93.7	92.5	93.9	93.3	93.5	91.8	89.4
OP823484|2008-05-13	93.1	93.1	93.1	93	93.1	93.1	93.1	93.1	93.2	93.1	93.1	93.1	93.1	93.1	93.1	93.2	93.1	93.1	93.1	93.1	93.1	93.1	93.1	93.1	93.1	93.1	93.1	93.1	93.1	88.8	93.1	93	93	93	93	93	93	93	93	92.9	92.8	93	93.1	91.8	93.3	92.7	92.9	91	89.4
OP823481|2008-05-13	93.8	93.8	93.8	93.8	93.7	93.8	93.8	93.8	93.9	93.8	93.8	93.8	93.8	93.8	93.8	93.8	93.8	93.8	93.8	93.8	93.8	93.8	93.8	93.8	93.8	93.8	93.8	93.7	93.7	89.5	93.8	93.7	93.7	93.7	93.7	93.7	93.7	93.7	93.7	93.7	93.4	93.7	93.7	92.5	93.9	93.4	93.6	91.8	89.4
HM440562|2008	93.7	93.7	93.7	93.7	93.7	93.8	93.8	93.8	93.8	93.7	93.7	93.7	93.8	93.8	93.8	93.8	93.7	93.7	93.7	93.7	93.8	93.7	93.7	93.7	93.7	93.7	93.7	93.7	93.7	89.4	93.7	93.6	93.6	93.7	93.6	93.7	93.6	93.6	93.6	93.6	93.4	93.7	93.7	92.5	93.9	93.3	93.5	91.7	89.4
OL704310|2019-05-06*	73.3	73.3	73.3	73	73.3	73.4	73.4	73.4	73.4	73.4	73.3	73.3	73.4	73.4	73.4	73.4	73.3	73.3	73.3	73.3	73.4	73.3	73.3	73.3	73.3	73.4	73.3	73.3	73.4	70.2	73.3	73.2	73.2	73.3	73.3	73.3	73.3	73.3	73.2	73.2	73.3	73.2	73.3	73.1	73.4	72.8	73.2	71.9	70.1
OL695842|2019-06	93.9	93.9	93.9	93.9	93.9	94	94	94	94	94	93.9	93.9	94	94	94	94	93.9	93.9	93.9	93.9	94	93.9	93.9	93.9	93.9	93.9	93.9	93.9	93.9	89.6	93.9	93.8	93.8	93.9	93.8	93.9	93.8	93.8	93.8	93.8	93.6	93.9	93.9	92.7	94.1	93.5	93.7	91.9	89.6
OL695843|2019-06	93.8	93.8	93.8	93.8	93.8	93.9	93.9	93.9	93.9	93.9	93.9	93.9	93.9	93.9	93.9	93.9	93.9	93.9	93.8	93.9	93.9	93.9	93.9	93.8	93.8	93.9	93.8	93.8	93.9	89.5	93.8	93.7	93.8	93.8	93.8	93.8	93.8	93.8	93.8	93.7	93.5	93.8	93.8	92.6	94	93.4	93.6	91.9	89.5
OL695844|2019-06	93.8	93.8	93.8	93.8	93.8	93.9	93.9	93.9	93.9	93.8	93.8	93.8	93.9	93.9	93.9	93.9	93.8	93.8	93.8	93.8	93.9	93.8	93.8	93.8	93.8	93.8	93.8	93.8	93.8	89.5	93.8	93.7	93.7	93.8	93.7	93.8	93.7	93.7	93.7	93.7	93.6	93.8	93.8	92.6	93.9	93.4	93.6	91.8	89.5
HM440558|1999	93.8	93.8	93.8	93.8	93.7	93.8	93.8	93.8	93.8	93.8	93.8	93.8	93.8	93.8	93.8	93.8	93.8	93.8	93.8	93.8	93.8	93.8	93.8	93.8	93.8	93.8	93.7	93.7	93.7	89.5	93.7	93.7	93.7	93.7	93.7	93.7	93.7	93.7	93.7	93.6	93.4	93.7	93.7	92.5	93.9	93.4	93.6	91.8	89.5
OL695841|2020-06	93.7	93.7	93.7	93.7	93.7	93.8	93.8	93.8	93.8	93.8	93.8	93.8	93.8	93.8	93.8	93.8	93.8	93.8	93.8	93.8	93.8	93.8	93.8	93.7	93.8	93.8	93.7	93.7	93.7	89.4	93.7	93.6	93.7	93.7	93.7	93.7	93.7	93.7	93.7	93.6	93.4	93.7	93.7	92.5	93.9	93.4	93.5	91.8	89.4
OR130295*	88.8	88.8	88.8	88.5	88.8	88.9	88.9	88.9	88.9	88.9	88.8	88.8	88.9	88.9	88.9	88.9	88.9	88.8	88.8	88.8	88.9	88.8	88.8	88.8	88.8	88.9	88.8	88.8	88.7	84.5	88.8	88.7	88.7	88.8	88.7	88.7	88.7	88.7	88.7	88.7	88.5	88.7	88.8	87.5	88.9	88.4	88.6	86.9	84.7
OP823404|1965	85.1	85.2	85.2	85.1	85.1	85.2	85.2	85.1	85.2	85.2	85.1	85.1	85.2	85.2	85.2	85.2	85.2	85.2	85.2	85.2	85.1	85.2	85.2	85.2	85.2	85.2	85.1	85.1	85	81.2	85.2	85	85	85.1	85	85	85	85	85	85	84.8	85.1	85.1	84.1	85.2	84.8	84.9	83.4	81.2
OP823406|1964	85.2	85.2	85.3	85.2	85.2	85.3	85.2	85.2	85.2	85.2	85.2	85.2	85.3	85.3	85.2	85.2	85.3	85.2	85.3	85.2	85.2	85.3	85.2	85.2	85.3	85.3	85.2	85.2	85.1	81.3	85.2	85.1	85.1	85.1	85.1	85.1	85.1	85.1	85	85.1	84.9	85.2	85.2	84.2	85.3	84.9	85	83.5	81.4
OP823407|1960	85.3	85.3	85.3	85.2	85.2	85.3	85.3	85.2	85.3	85.3	85.3	85.3	85.3	85.3	85.3	85.3	85.3	85.3	85.3	85.3	85.3	85.3	85.3	85.3	85.3	85.3	85.2	85.2	85.1	81.3	85.3	85.1	85.1	85.2	85.1	85.1	85.1	85.1	85.1	85.1	84.9	85.2	85.2	84.2	85.3	84.9	85	83.5	81.3
OP823474|1991	85.3	85.3	85.3	85.2	85.2	85.3	85.3	85.2	85.3	85.3	85.3	85.3	85.3	85.3	85.3	85.3	85.3	85.3	85.3	85.3	85.3	85.3	85.3	85.3	85.3	85.3	85.2	85.2	85.1	81.3	85.3	85.1	85.1	85.2	85.1	85.1	85.1	85.1	85.1	85.1	84.9	85.2	85.2	84.2	85.3	84.9	85	83.5	81.3
KT224351|1970	85.2	85.2	85.2	85.2	85.2	85.3	85.2	85.2	85.2	85.3	85.2	85.2	85.3	85.3	85.2	85.2	85.3	85.2	85.3	85.2	85.3	85.2	85.2	85.2	85.3	85.3	85.2	85.2	85.1	81.3	85.3	85.1	85.1	85.2	85.1	85.1	85.1	85.1	85.1	85.1	84.9	85.2	85.2	84.2	85.3	84.9	85	83.5	81.3
L06436|1958-09-23	85.3	85.3	85.3	85.2	85.2	85.3	85.2	85.2	85.2	85.3	85.2	85.2	85.3	85.3	85.3	85.3	85.2	85.3	85.3	85.2	85.2	85.3	85.3	85.3	85.3	85.3	85.2	85.2	85.1	81.3	85.3	85.1	85.1	85.1	85.1	85.1	85.1	85.1	85	85.1	84.9	85.2	85.2	84.2	85.3	84.9	85	83.5	81.3
MG652438|1975-05-11	85.2	85.2	85.3	85.2	85.2	85.2	85.2	85.2	85.2	85.2	85.2	85.2	85.2	85.2	85.2	85.2	85.2	85.2	85.3	85.2	85.2	85.2	85.2	85.2	85.2	85.2	85.1	85.2	85.1	81.3	85.2	85.1	85.1	85.1	85.1	85	85	85	85	85	84.8	85.2	85.2	84.2	85.3	84.9	85	83.5	81.3
HQ231414|2006	85.1	85.1	85.2	85.1	85.1	85.2	85.2	85.2	85.2	85.2	85.1	85.1	85.2	85.2	85.2	85.2	85.2	85.2	85.2	85.1	85.2	85.2	85.1	85.2	85.2	85.2	85.1	85.1	85	81.3	85.2	85	85	85.1	85	85	85	85	85	85	84.9	85.1	85.1	84.1	85.2	84.8	84.9	83.5	81.3
HQ231415|2006	85.2	85.2	85.3	85.1	85.2	85.2	85.2	85.2	85.2	85.2	85.2	85.2	85.2	85.2	85.2	85.2	85.2	85.2	85.3	85.2	85.2	85.2	85.2	85.2	85.2	85.3	85.1	85.2	85.1	81.3	85.2	85	85	85.1	85.1	85	85	85	85	85	84.8	85.2	85.1	84.2	85.3	84.8	85	83.5	81.3
EU670438|1991	85.2	85.2	85.3	85.1	85.1	85.2	85.2	85.2	85.2	85.2	85.2	85.2	85.2	85.2	85.2	85.2	85.2	85.2	85.2	85.2	85.2	85.2	85.2	85.2	85.2	85.2	85.1	85.1	85	81.2	85.2	85	85	85.1	85	85	85	85	85	85	84.8	85.2	85.1	84.1	85.2	84.8	85	83.5	81.3
EU770575|1975-04-15	85.2	85.2	85.3	85.2	85.2	85.2	85.2	85.2	85.2	85.2	85.2	85.2	85.2	85.2	85.2	85.2	85.2	85.2	85.3	85.2	85.2	85.2	85.2	85.2	85.2	85.3	85.1	85.2	85.1	81.3	85.2	85.1	85.1	85.1	85.1	85	85	85.1	85	85	84.8	85.2	85.2	84.2	85.3	84.9	85	83.5	81.3
KT224350|1977	85.1	85.1	85.2	85.1	85.1	85.2	85.2	85.1	85.2	85.2	85.1	85.1	85.2	85.2	85.2	85.2	85.2	85.2	85.2	85.1	85.2	85.2	85.2	85.2	85.2	85.2	85.1	85.1	85	81.2	85.2	85	85	85.1	85	85	85	85	85	85	84.8	85.1	85.1	84.1	85.2	84.8	84.9	83.4	81.2
EU543649|2006	85	85	85.1	85.1	85	85.1	85.1	85	85.1	85.1	85	85	85.1	85.1	85.1	85	85.1	85.1	85.1	85	85.1	85.1	85	85.1	85.1	85.1	85	85	85	81.2	85.1	85	85	85.1	85.1	85	85	85.1	85	85	85	85	85	84.5	85.1	84.7	84.8	83.3	81.5
OP823408|1964	85.3	85.3	85.3	85.2	85.3	85.3	85.3	85.3	85.3	85.3	85.3	85.3	85.3	85.3	85.3	85.3	85.3	85.3	85.3	85.3	85.3	85.3	85.3	85.3	85.3	85.3	85.2	85.2	85.2	81.3	85.3	85.1	85.1	85.2	85.2	85.1	85.1	85.1	85.1	85.1	84.9	85.3	85.3	84.2	85.3	84.9	85.1	83.6	81.4
OP823405|1962	85.4	85.4	85.4	85.3	85.3	85.4	85.4	85.4	85.4	85.4	85.4	85.4	85.4	85.4	85.4	85.4	85.4	85.4	85.4	85.4	85.4	85.4	85.4	85.4	85.4	85.4	85.3	85.3	85.2	81.3	85.4	85.2	85.2	85.3	85.2	85.2	85.2	85.2	85.2	85.2	85	85.3	85.3	84.3	85.4	85	85.2	83.6	81.5
OP823409|1981	85.3	85.3	85.4	85.3	85.3	85.3	85.3	85.3	85.3	85.3	85.3	85.3	85.3	85.3	85.3	85.3	85.3	85.3	85.4	85.3	85.3	85.3	85.3	85.3	85.3	85.4	85.2	85.2	85.2	81.3	85.3	85.2	85.2	85.2	85.2	85.1	85.1	85.2	85.1	85.1	84.9	85.3	85.3	84.3	85.4	84.9	85.1	83.6	81.4
OL704387|2019-11-04*	83.1	83.1	83.1	83.1	83.1	83.2	83.1	83.1	83.1	83.2	83.1	83.1	83.2	83.2	83.1	83.1	83.1	83.2	83.2	83.1	83.1	83.1	83.1	83.1	83.1	83.1	83.1	83.1	83.2	79.2	83.2	83.2	83.2	83.2	83.2	83.1	83.1	83.2	83.1	83.2	83.1	83.1	83.2	82.1	83.2	82.7	82.9	81.5	79.8
OL704388|2019-11-04*	80	80	80	79.8	80	80	80	80	80	80	80	80	80	80	80	80	80	80	80	80	80	80	80	80	80	80	80	80	80	76.3	80	80	80	80	80	80	80	80	80	80	80	80	80	79.2	80.1	79.6	79.8	78.3	76.8
OM681504|2020-06-03*	76.3	76.3	76.3	76.1	76.4	76.4	76.4	76.4	76.4	76.4	76.4	76.4	76.4	76.4	76.4	76.4	76.4	76.4	76.4	76.4	76.4	76.4	76.4	76.4	76.4	76.4	76.4	76.4	76.4	72.7	76.4	76.3	76.3	76.4	76.4	76.3	76.3	76.3	76.3	76.3	76.3	76.3	76.3	76	76.4	75.9	76.2	74.7	73.2
HM440563|1964	85.2	85.2	85.2	85.1	85.1	85.2	85.2	85.1	85.2	85.2	85.2	85.2	85.2	85.2	85.2	85.2	85.2	85.2	85.2	85.2	85.2	85.2	85.2	85.1	85.2	85.2	85.1	85.1	85.1	81.1	85.2	85	85	85.1	85.1	85	85	85.1	85	85.1	84.9	85.2	85.1	84.1	85.3	84.8	85	83.4	81.3
OR130294	85.2	85.2	85.2	85.2	85.2	85.2	85.2	85.2	85.2	85.3	85.2	85.2	85.3	85.3	85.2	85.2	85.2	85.2	85.2	85.2	85.2	85.2	85.2	85.2	85.2	85.2	85.2	85.2	85.2	81.2	85.2	85.2	85.2	85.3	85.2	85.2	85.2	85.2	85.2	85.2	85.2	85.2	85.2	84.1	85.3	84.9	85	83.4	81.5
OM681505|2021-04-04*	54.2	54.2	54.2	53.7	54.2	54.2	54.2	54.2	54.2	54.2	54.2	54.2	54.2	54.2	54.2	54.2	54.2	54.2	54.2	54.2	54.2	54.2	54.2	54.2	54.2	54.2	54.2	54.2	54.2	52.8	54.2	54.1	54.1	54.1	54.1	54.1	54.1	54.2	54.1	54.2	54.1	54.1	54.1	54	54.2	54.1	54.1	53.1	53
[truncated: 359 more columns]
