# Supplementary material for: Analysis of Powassan Virus Genome Sequences from Human Cases Reveals Substantial Genetic Diversity with Implications for Molecular Assay Development
Source: Viruses. 2024 Oct 23;16(11):1653. doi: 10.3390/v16111653 (PMC11599074; doi:10.3390/v16111653)
Supplement: Supplementary file 1 [file viruses-16-01653-s001.zip › Supplemental_table_3.xlsx]

## Sheet: Table
Primer Set	≤1 Mismatch in all components	Median mismatch Forward primer	Median mismatch Rerverse primer	Mediam mismatch Probes	Target	Ref.
Forward-1: ACCATAACAAACATGAAAGTCCAACT Forward-2: CCATCACAAACATGAAAGTCCAACT Reverse-1: TGAGTCTGCTGGTCCGATGAC Reverse-2: CTGTGAGTCAGCTGGTCCTATGAC Probe: 6FAM-CCTTCCATCATGCGGAT-MGB	Lineage I: 92% Lineage II Midwest: 100% Lineage II Northeast: 100% All lineages: 98%	I: 0 II Midwest: 0 II Northeast: 0 All: 0	I: 0 II Midwest: 1 II Northeast: 0 All: 0	I: 0 II Midwest: 0 II Northeast: 0 All: 0	NS5	El Khoury
Forward: GCATG+A3:G12GTCGGATGAACAGAA Reverse: GAGCGCTCTTCATCCACCA Probe: N/A	Lineage I: 83% Lineage II Midwest: 100% Lineage II Northeast: 100% All lineages: 96%	I: 0 II Midwest: 0 II Northeast: 0 All: 0	I: 0 II Midwest: 0 II Northeast: 0 All: 0	N/A	NS5	Piantadosi
POW-1: TGGATGACAACAGAAGACATGC POW-2: GCTCTCTAGCTTGAGCTCCCA Probe: N/A	Lineage I: 100% Lineage II Midwest: 100% Lineage II Northeast: 88% All lineages: 94%	I: 0 II Midwest: 1 II Northeast: 1 All: 1	I: 0 II Midwest: 0 II Northeast: 0 All: 0	N/A	E	Telford 1
Forward: GTGATGTGGCAGCGCACC Reverse: CTGCGTCGGGAGCGACCA Probe: Texas Red-CCTACTGCGGCAGCACACACAGTG-BHQ	Lineage I: 0% Lineage II Midwest: 100% Lineage II Northeast: 88% All lineages: 67%	I: 3 II Midwest: 0 II Northeast: 0 All: 0	I: 2 II Midwest: 0 II Northeast: 0 All: 0	I: 3 II Midwest: 0 II Northeast: 0 All: 0	3' UTR	Tokarz
Forward: GATCATGAGAGCGGTGAGTGACT Reverse: GGATCTCACCTTTGCTATGAATTCA Probe: 6FAM-TGAGCACCTTCACAGCCGAGCCAG-TAMRA	Lineage I: 0% Lineage II Midwest: 33% Lineage II Northeast: 100% All lineages: 61%	I: 1 II Midwest: 1 II Northeast: 0 All: 0	I: 3 II Midwest: 2 II Northeast: 0 All: 0	I: >4 II Midwest: 1 II Northeast: 0 All: 0	NS5	NY 2
Forward: GATCATGAGAGCGGTGAGTGACT Reverse: GGATCTCACCTTTGCTATGAATTCA Probe: 6FAM-TGAGCACCTTCACAGCCGAGCCAG-TAMRA	Lineage I: 0% Lineage II Midwest: 33% Lineage II Northeast: 100% All lineages: 61%	I: 1 II Midwest: 1 II Northeast: 0 All: 0	I: 3 II Midwest: 2 II Northeast: 0 All: 0	I: 5 II Midwest: 0 II Northeast: 0 All: 0	NS5	Aliota
Forward: GTGCCAAGTTTGAATGCGAGGAAG Reverse: GAACGGGGCCCAGCGAGAGTGAC Probe: N/A	Lineage I: 0% Lineage II Midwest: 0% Lineage II Northeast: 100% All lineages: 52%	I: 1 II Midwest: 1 II Northeast: 0 All: 1	I: 3 II Midwest: 2 II Northeast: 0 All: 0	N/A	NS5	Brackney
Forward: GAAGCTGGGTGAGTTTGGAG Reverse: CCTGAGCAACCAACCAAGAT Probe: N/A	Lineage I: 0% Lineage II Midwest: 0% Lineage II Northeast: 100% All lineages: 54%	I: 1 II Midwest: 3 II Northeast: 0 All: 0	I: >4 II Midwest: 2 II Northeast: 0 All: 0	N/A	NS5	Coppe
Forward: AGAATGGCCATGACAGACACAA Reverse: AGCCAGTCACTCACHGCTCTCAT Probe: ?-GCCCAAGAGCCRCAGCCAGG-?	Lineage I: 100% Lineage II Midwest: 0% Lineage II Northeast: 64% All lineages: 61%	I: 0 II Midwest: 0 II Northeast: 0 All: 0	I: 1 II Midwest: 1 II Northeast: 1 All: 1	I: 0 II Midwest: 2 II Northeast: 1 All: 1	NS5	Yuan
Forward: CACCAGGAGTTAGGCCATTT Reverse: AGATTGCCAATCTTCTTCCT Reverse: AGATTGCCAATTGTCTTCCC Probe: 6FAM-TCCTCCCGAGTTATGCCCGG-BHQ1	Lineage I: 92% Lineage II Midwest: 100% Lineage II Northeast: 64% All lineages: 78%	I: 1 II Midwest: 0 II Northeast: 1 All: 1	I: 1 II Midwest: 0 II Northeast: 0 All: 0	I: 1 II Midwest: 0 II Northeast: 0 All: 0	3' UTR	CDC Set 3
Forward: CAAGCCACACCATCGATAATGA Reverse: CGTTTGCTCACTATATCCAGGTATTC Probe: 6FAM-CTTTTCCTGCCGGTTACTCTCGCCG-BHQ1	Lineage I: 0% Lineage II Midwest: 100% Lineage II Northeast: 0% All lineages: 20%	I: 3 II Midwest: 0 II Northeast: 4 All: 4	I: >4 II Midwest: 0 II Northeast: 2 All: 2	I: >4 II Midwest: 0 II Northeast: 4 All: 4	NS5	CDC Set 4
Forward: GCAGTTTACGGTGGCATCC Reverse: CGTCAGCGACACATCTCCAT Probe: 6FAM-AGTGATCCTGCGGCTCGGCG-BHQ1	Lineage I: 75% Lineage II Midwest: 0% Lineage II Northeast: 0% All lineages: 20%	I: 1 II Midwest: 3 II Northeast: 3 All: 3	I: 0 II Midwest: 3 II Northeast: 3 All: 3	I: 0 II Midwest: >4 II Northeast: >4 All: >4	E	CDC Set 1
Forward: CGACCAGCAACGAGCCC Reverse: GCCAAAGAATCCCCAGCAT Probe: 6FAM-CCAAAGGGCTTCGTGCTGTCGC-BHQ1	Lineage I: 100% Lineage II Midwest: 0% Lineage II Northeast: 0% All lineages: 26%	I: 0 II Midwest: 3 II Northeast: 1 All: 1	I: 0 II Midwest: 2 II Northeast: 1 All: 1	I: 0 II Midwest: 2 II Northeast: 2 All: 2	Capsid	CDC Set 2
Forward: CATAGCRAAGGTGAGATCCAA Reverse: CTTTCGAGCTCCAYTTRTT Probe: 6FAM-AGCTCTGGGCGCATGGTYGGATGAACA-TAMRA	Lineage I: 0% Lineage II Midwest: 0% Lineage II Northeast: 0% All lineages: 0%	I: 1 II Midwest: 1 II Northeast: 0 All: 0	I: 3 II Midwest: >4 II Northeast: >4 All: >4	I: 3 II Midwest: 1 II Northeast: 0 All: 0	NS5	NY 1
ENV-A: GTCGACGACGAGGTGCACGCATCTTGA POW-6: TTGTGTTTCCAGGGCAGCGCCA Probe: N/A	Lineage I: 0% Lineage II Midwest: 0% Lineage II Northeast: 0% All lineages: 0%	I: 4 II Midwest: >4 II Northeast: >4 All: >4	I: 0 II Midwest: 4 II Northeast: 3 All: 3	N/A	NS5	Telford 2
